# Supplementary material for: Aurora-A mediated phosphorylation of LDHB promotes glycolysis and tumor progression by relieving the substrate-inhibition effect
Source: Nat Commun. 2019 Dec 5;10:5566. doi: 10.1038/s41467-019-13485-8 (PMC6895051; doi:10.1038/s41467-019-13485-8)
Supplement: Supplementary file 4 — Supplementary Table 1 [file 41467_2019_13485_MOESM4_ESM.xlsx]

## Sheet: Proteins
Accession	Description	Exp. q-value: Combined	Sum PEP Score	Coverage [%]	# Peptides	# PSMs	MW [kDa]	Score Sequest HT: Sequest HT
O14965	Aurora kinase A OS=Homo sapiens GN=AURKA PE=1 SV=2	0	801.911	87	71	1370	45.8	3465.17
Q01082	Spectrin beta chain, non-erythrocytic 1 OS=Homo sapiens GN=SPTBN1 PE=1 SV=2	0	657.596	40	103	311	274.4	822.23
P08238	Heat shock protein HSP 90-beta OS=Homo sapiens GN=HSP90AB1 PE=1 SV=4	0	562.329	66	69	579	83.2	1416.06
P07900	Heat shock protein HSP 90-alpha OS=Homo sapiens GN=HSP90AA1 PE=1 SV=5	0	561.775	69	69	550	84.6	1394.66
P63261	Actin, cytoplasmic 2 OS=Homo sapiens GN=ACTG1 PE=1 SV=1	0	556.47	78	42	578	41.8	1495.77
Q13813	Spectrin alpha chain, non-erythrocytic 1 OS=Homo sapiens GN=SPTAN1 PE=1 SV=3	0	513.268	42	88	222	284.4	561.1
O43707	Alpha-actinin-4 OS=Homo sapiens GN=ACTN4 PE=1 SV=2	0	421.307	71	66	209	104.8	595.31
P0DMV9	Heat shock 70 kDa protein 1B OS=Homo sapiens GN=HSPA1B PE=1 SV=1	0	382.123	57	48	360	70	934.55
P11142	Heat shock cognate 71 kDa protein OS=Homo sapiens GN=HSPA8 PE=1 SV=1	0	365.606	52	48	370	70.9	899.11
Q15149	Plectin OS=Homo sapiens GN=PLEC PE=1 SV=3	0	339.469	21	79	135	531.5	327.28
Q9UPY3	Endoribonuclease Dicer OS=Homo sapiens GN=DICER1 PE=1 SV=3	0	310.472	35	59	145	218.5	310.59
P62736	Actin, aortic smooth muscle OS=Homo sapiens GN=ACTA2 PE=1 SV=1	0	309.457	42	26	392	42	995.56
P08670	Vimentin OS=Homo sapiens GN=VIM PE=1 SV=4	0	274.055	77	41	176	53.6	405.85
P13639	Elongation factor 2 OS=Homo sapiens GN=EEF2 PE=1 SV=4	0	267.706	42	41	163	95.3	477.25
P35579	Myosin-9 OS=Homo sapiens GN=MYH9 PE=1 SV=4	0	264.041	28	50	97	226.4	204.81
P35580	Myosin-10 OS=Homo sapiens GN=MYH10 PE=1 SV=3	0	246.909	26	44	92	228.9	232.04
Q96RF0	Sorting nexin-18 OS=Homo sapiens GN=SNX18 PE=1 SV=2	0	245.848	32	35	206	68.9	488.06
P04264	Keratin, type II cytoskeletal 1 OS=Homo sapiens GN=KRT1 PE=1 SV=6	0	241.394	51	38	271	66	588.09
P27816	Microtubule-associated protein 4 OS=Homo sapiens GN=MAP4 PE=1 SV=3	0	224.66	38	36	83	120.9	206.24
P12814	Alpha-actinin-1 OS=Homo sapiens GN=ACTN1 PE=1 SV=2	0	219.008	40	40	104	103	248.07
O14744	Protein arginine N-methyltransferase 5 OS=Homo sapiens GN=PRMT5 PE=1 SV=4	0	203.66	45	28	176	72.6	408.3
P11021	78 kDa glucose-regulated protein OS=Homo sapiens GN=HSPA5 PE=1 SV=2	0	197.11	47	30	114	72.3	245.45
Q9Y5X1	Sorting nexin-9 OS=Homo sapiens GN=SNX9 PE=1 SV=1	0	192.474	50	25	131	66.6	392.73
P21333	Filamin-A OS=Homo sapiens GN=FLNA PE=1 SV=4	0	180.392	24	43	78	280.6	119.9
Q14C86	GTPase-activating protein and VPS9 domain-containing protein 1 OS=Homo sapiens GN=GAPVD1 PE=1 SV=2	0	178.844	22	33	96	164.9	242.16
P38646	Stress-70 protein, mitochondrial OS=Homo sapiens GN=HSPA9 PE=1 SV=2	0	176.705	39	27	119	73.6	304.65
Q4VCS5	Angiomotin OS=Homo sapiens GN=AMOT PE=1 SV=1	0	170.293	34	30	78	118	158.53
P49368	T-complex protein 1 subunit gamma OS=Homo sapiens GN=CCT3 PE=1 SV=4	0	166.131	54	28	111	60.5	224.51
Q92598	Heat shock protein 105 kDa OS=Homo sapiens GN=HSPH1 PE=1 SV=1	0	164.254	30	30	65	96.8	146.35
P17987	T-complex protein 1 subunit alpha OS=Homo sapiens GN=TCP1 PE=1 SV=1	0	158.682	58	31	83	60.3	179.45
P07437	Tubulin beta chain OS=Homo sapiens GN=TUBB PE=1 SV=2	0	153.036	46	22	182	49.6	368.61
P52732	Kinesin-like protein KIF11 OS=Homo sapiens GN=KIF11 PE=1 SV=2	0	151.936	28	30	72	119.1	126.22
P50991	T-complex protein 1 subunit delta OS=Homo sapiens GN=CCT4 PE=1 SV=4	0	151.46	54	32	81	57.9	136.9
Q14247	Src substrate cortactin OS=Homo sapiens GN=CTTN PE=1 SV=2	0	151.142	55	28	59	61.5	160.15
P78371	T-complex protein 1 subunit beta OS=Homo sapiens GN=CCT2 PE=1 SV=4	0	149.775	56	25	64	57.5	90.94
P68371	Tubulin beta-4B chain OS=Homo sapiens GN=TUBB4B PE=1 SV=1	0	149.016	52	23	140	49.8	285.91
Q9UBC2	Epidermal growth factor receptor substrate 15-like 1 OS=Homo sapiens GN=EPS15L1 PE=1 SV=1	0	148.064	41	25	67	94.2	159.17
P49327	Fatty acid synthase OS=Homo sapiens GN=FASN PE=1 SV=3	0	146.399	19	37	80	273.3	147.48
Q99961	Endophilin-A2 OS=Homo sapiens GN=SH3GL1 PE=1 SV=1	0	144.868	43	19	91	41.5	250.5
Q15208	Serine/threonine-protein kinase 38 OS=Homo sapiens GN=STK38 PE=1 SV=1	0	141.228	40	27	68	54.2	136.72
Q9BQE3	Tubulin alpha-1C chain OS=Homo sapiens GN=TUBA1C PE=1 SV=1	0	139.748	43	17	143	49.9	354.04
P50990	T-complex protein 1 subunit theta OS=Homo sapiens GN=CCT8 PE=1 SV=4	0	137.345	57	30	84	59.6	157.24
O60784	Target of Myb protein 1 OS=Homo sapiens GN=TOM1 PE=1 SV=2	0	136.52	45	16	72	53.8	179.93
P68104	Elongation factor 1-alpha 1 OS=Homo sapiens GN=EEF1A1 PE=1 SV=1	0	136.024	39	19	80	50.1	167.19
P40227	T-complex protein 1 subunit zeta OS=Homo sapiens GN=CCT6A PE=1 SV=3	0	133.954	46	25	84	58	166.55
P13645	Keratin, type I cytoskeletal 10 OS=Homo sapiens GN=KRT10 PE=1 SV=6	0	129.496	44	25	131	58.8	249.22
P55072	Transitional endoplasmic reticulum ATPase OS=Homo sapiens GN=VCP PE=1 SV=4	0	126.4	40	28	66	89.3	109.33
Q99832	T-complex protein 1 subunit eta OS=Homo sapiens GN=CCT7 PE=1 SV=2	0	126.322	54	25	58	59.3	98.27
Q5H9R7	Serine/threonine-protein phosphatase 6 regulatory subunit 3 OS=Homo sapiens GN=PPP6R3 PE=1 SV=2	0	125.155	26	20	119	97.6	246.14
P35527	Keratin, type I cytoskeletal 9 OS=Homo sapiens GN=KRT9 PE=1 SV=3	0	125.131	53	22	132	62	244.46
Q9BQA1	Methylosome protein 50 OS=Homo sapiens GN=WDR77 PE=1 SV=1	0	124.574	46	15	92	36.7	222.75
P61978	Heterogeneous nuclear ribonucleoprotein K OS=Homo sapiens GN=HNRNPK PE=1 SV=1	0	123.765	41	23	94	50.9	181.49
Q96K76	Ubiquitin carboxyl-terminal hydrolase 47 OS=Homo sapiens GN=USP47 PE=1 SV=3	0	123.577	23	28	60	157.2	138.2
O75170	Serine/threonine-protein phosphatase 6 regulatory subunit 2 OS=Homo sapiens GN=PPP6R2 PE=1 SV=2	0	121.712	27	18	72	104.9	185.52
P34931	Heat shock 70 kDa protein 1-like OS=Homo sapiens GN=HSPA1L PE=1 SV=2	0	119.031	25	16	134	70.3	324.49
P42566	Epidermal growth factor receptor substrate 15 OS=Homo sapiens GN=EPS15 PE=1 SV=2	0	117.854	24	18	65	98.6	164.42
P11586	C-1-tetrahydrofolate synthase, cytoplasmic OS=Homo sapiens GN=MTHFD1 PE=1 SV=3	0	115.413	29	21	57	101.5	138.88
Q9NXV2	BTB/POZ domain-containing protein KCTD5 OS=Homo sapiens GN=KCTD5 PE=1 SV=1	0	114.385	73	15	57	26.1	142.07
O15020	Spectrin beta chain, non-erythrocytic 2 OS=Homo sapiens GN=SPTBN2 PE=1 SV=3	0	108.601	17	32	39	271.2	77.2
P48643	T-complex protein 1 subunit epsilon OS=Homo sapiens GN=CCT5 PE=1 SV=1	0	107.72	44	24	61	59.6	105.59
P35908	Keratin, type II cytoskeletal 2 epidermal OS=Homo sapiens GN=KRT2 PE=1 SV=2	0	107.66	41	24	100	65.4	170.68
P14618	Pyruvate kinase PKM OS=Homo sapiens GN=PKM PE=1 SV=4	0	107.017	46	20	57	57.9	111.02
Q9Y6A5	Transforming acidic coiled-coil-containing protein 3 OS=Homo sapiens GN=TACC3 PE=1 SV=1	0	106.574	27	19	35	90.3	78.14
P23246	Splicing factor, proline- and glutamine-rich OS=Homo sapiens GN=SFPQ PE=1 SV=2	0	105.401	28	19	48	76.1	115
P10809	60 kDa heat shock protein, mitochondrial OS=Homo sapiens GN=HSPD1 PE=1 SV=2	0	103.317	37	17	57	61	144.48
Q7Z5K2	Wings apart-like protein homolog OS=Homo sapiens GN=WAPL PE=1 SV=1	0	100.491	22	17	46	132.9	104.1
Q9UNF0	Protein kinase C and casein kinase substrate in neurons protein 2 OS=Homo sapiens GN=PACSIN2 PE=1 SV=2	0	98.888	32	16	41	55.7	100.31
Q9H4L5	Oxysterol-binding protein-related protein 3 OS=Homo sapiens GN=OSBPL3 PE=1 SV=1	0	96.494	18	15	33	101.2	88.84
P17066	Heat shock 70 kDa protein 6 OS=Homo sapiens GN=HSPA6 PE=1 SV=2	0	94.277	20	14	121	71	296.36
Q16643	Drebrin OS=Homo sapiens GN=DBN1 PE=1 SV=4	0	90.235	24	16	37	71.4	92.17
O15355	Protein phosphatase 1G OS=Homo sapiens GN=PPM1G PE=1 SV=1	0	88.928	25	15	42	59.2	96.57
Q15750	TGF-beta-activated kinase 1 and MAP3K7-binding protein 1 OS=Homo sapiens GN=TAB1 PE=1 SV=1	0	87.834	50	17	41	54.6	79.48
P22314	Ubiquitin-like modifier-activating enzyme 1 OS=Homo sapiens GN=UBA1 PE=1 SV=3	0	87.632	18	14	33	117.8	66.31
Q13885	Tubulin beta-2A chain OS=Homo sapiens GN=TUBB2A PE=1 SV=1	0	86.839	37	15	97	49.9	193.36
Q15233	Non-POU domain-containing octamer-binding protein OS=Homo sapiens GN=NONO PE=1 SV=4	0	83.633	44	19	49	54.2	93.43
Q9UHB6	LIM domain and actin-binding protein 1 OS=Homo sapiens GN=LIMA1 PE=1 SV=1	0	82.78	36	20	29	85.2	59.17
Q562R1	Beta-actin-like protein 2 OS=Homo sapiens GN=ACTBL2 PE=1 SV=2	0	81.58	30	13	115	42	243.67
Q15942	Zyxin OS=Homo sapiens GN=ZYX PE=1 SV=1	0	81.014	32	14	57	61.2	140.29
P98175	RNA-binding protein 10 OS=Homo sapiens GN=RBM10 PE=1 SV=3	0	80.129	22	17	29	103.5	53.45
Q16543	Hsp90 co-chaperone Cdc37 OS=Homo sapiens GN=CDC37 PE=1 SV=1	0	79.146	39	13	42	44.4	113.19
P34932	Heat shock 70 kDa protein 4 OS=Homo sapiens GN=HSPA4 PE=1 SV=4	0	79.103	29	19	35	94.3	68.19
Q92945	Far upstream element-binding protein 2 OS=Homo sapiens GN=KHSRP PE=1 SV=4	0	76.142	27	14	29	73.1	69.93
P09874	Poly [ADP-ribose] polymerase 1 OS=Homo sapiens GN=PARP1 PE=1 SV=4	0	74.902	21	17	28	113	55.39
Q2NKX8	DNA excision repair protein ERCC-6-like OS=Homo sapiens GN=ERCC6L PE=1 SV=1	0	72.784	16	13	26	141	64.06
P26641	Elongation factor 1-gamma OS=Homo sapiens GN=EEF1G PE=1 SV=3	0	72.366	33	15	54	50.1	97.45
O75688	Protein phosphatase 1B OS=Homo sapiens GN=PPM1B PE=1 SV=1	0	72.204	40	15	52	52.6	79.48
Q06830	Peroxiredoxin-1 OS=Homo sapiens GN=PRDX1 PE=1 SV=1	0	72.194	54	11	69	22.1	143.38
Q8TB52	F-box only protein 30 OS=Homo sapiens GN=FBXO30 PE=1 SV=3	0	71.105	22	12	34	82.3	82.2
Q6ZSR9	Uncharacterized protein FLJ45252 OS=Homo sapiens PE=2 SV=2	0	70.109	49	11	27	38	78.16
Q96D09	G-protein coupled receptor-associated sorting protein 2 OS=Homo sapiens GN=GPRASP2 PE=1 SV=1	0	67.261	20	10	20	93.7	55.67
A5A3E0	POTE ankyrin domain family member F OS=Homo sapiens GN=POTEF PE=1 SV=2	0	65.42	8	8	188	121.4	423.53
Q9BRS2	Serine/threonine-protein kinase RIO1 OS=Homo sapiens GN=RIOK1 PE=1 SV=2	0	65.332	29	13	29	65.5	54.44
P04259	Keratin, type II cytoskeletal 6B OS=Homo sapiens GN=KRT6B PE=1 SV=5	0	64.383	29	15	49	60	92.69
Q9P1Z2	Calcium-binding and coiled-coil domain-containing protein 1 OS=Homo sapiens GN=CALCOCO1 PE=1 SV=2	0	63.574	22	13	24	77.3	57.4
O14654	Insulin receptor substrate 4 OS=Homo sapiens GN=IRS4 PE=1 SV=1	0	62.283	15	17	30	133.7	49.73
O43318	Mitogen-activated protein kinase kinase kinase 7 OS=Homo sapiens GN=MAP3K7 PE=1 SV=1	0	62.115	25	13	30	67.2	52.52
Q12955	Ankyrin-3 OS=Homo sapiens GN=ANK3 PE=1 SV=3	0	61.654	4	12	19	480.1	51.84
P19338	Nucleolin OS=Homo sapiens GN=NCL PE=1 SV=3	0	61.612	19	11	27	76.6	59.01
P53396	ATP-citrate synthase OS=Homo sapiens GN=ACLY PE=1 SV=3	0	61.094	18	15	34	120.8	56.26
Q96EB6	NAD-dependent protein deacetylase sirtuin-1 OS=Homo sapiens GN=SIRT1 PE=1 SV=2	0	61.079	24	11	23	81.6	53.55
Q69YQ0	Cytospin-A OS=Homo sapiens GN=SPECC1L PE=1 SV=2	0	60.051	22	15	23	124.5	44.15
Q14681	BTB/POZ domain-containing protein KCTD2 OS=Homo sapiens GN=KCTD2 PE=1 SV=3	0	59.347	31	6	27	28.5	87.23
P02768	Serum albumin OS=Homo sapiens GN=ALB PE=1 SV=2	0	58.321	12	10	160	69.3	257.15
Q96RG2	PAS domain-containing serine/threonine-protein kinase OS=Homo sapiens GN=PASK PE=1 SV=3	0	57.8	12	12	19	142.8	43.86
P23588	Eukaryotic translation initiation factor 4B OS=Homo sapiens GN=EIF4B PE=1 SV=2	0	56.888	28	14	31	69.1	46.97
P13647	Keratin, type II cytoskeletal 5 OS=Homo sapiens GN=KRT5 PE=1 SV=3	0	56.671	26	14	57	62.3	78.94
O00743	Serine/threonine-protein phosphatase 6 catalytic subunit OS=Homo sapiens GN=PPP6C PE=1 SV=1	0	56.411	38	12	54	35.1	84.81
P02538	Keratin, type II cytoskeletal 6A OS=Homo sapiens GN=KRT6A PE=1 SV=3	0	56.17	25	13	39	60	72.16
Q14126	Desmoglein-2 OS=Homo sapiens GN=DSG2 PE=1 SV=2	0	56.138	14	9	14	122.2	38.49
Q14152	Eukaryotic translation initiation factor 3 subunit A OS=Homo sapiens GN=EIF3A PE=1 SV=1	0	55.474	17	18	27	166.5	31.03
P41250	Glycine--tRNA ligase OS=Homo sapiens GN=GARS PE=1 SV=3	0	55.255	18	10	18	83.1	30.82
Q13185	Chromobox protein homolog 3 OS=Homo sapiens GN=CBX3 PE=1 SV=4	0	54.931	48	7	21	20.8	44.73
Q05639	Elongation factor 1-alpha 2 OS=Homo sapiens GN=EEF1A2 PE=1 SV=1	0	54.808	25	10	43	50.4	86.8
Q9ULV4	Coronin-1C OS=Homo sapiens GN=CORO1C PE=1 SV=1	0	54.736	30	12	33	53.2	59.62
Q13162	Peroxiredoxin-4 OS=Homo sapiens GN=PRDX4 PE=1 SV=1	0	54.55	25	7	43	30.5	84.12
P35609	Alpha-actinin-2 OS=Homo sapiens GN=ACTN2 PE=1 SV=1	0	53.497	11	10	21	103.8	52.22
P0DOX5	Immunoglobulin gamma-1 heavy chain OS=Homo sapiens PE=1 SV=1	0	53.447	31	8	38	49.3	63.29
P78347	General transcription factor II-I OS=Homo sapiens GN=GTF2I PE=1 SV=2	0	52.516	17	14	37	112.3	57.63
O60343	TBC1 domain family member 4 OS=Homo sapiens GN=TBC1D4 PE=1 SV=2	0	52.35	11	12	22	146.5	39.93
O95757	Heat shock 70 kDa protein 4L OS=Homo sapiens GN=HSPA4L PE=1 SV=3	0	51.93	19	13	20	94.5	39.94
P08779	Keratin, type I cytoskeletal 16 OS=Homo sapiens GN=KRT16 PE=1 SV=4	0	51.645	29	14	51	51.2	87.44
Q13263	Transcription intermediary factor 1-beta OS=Homo sapiens GN=TRIM28 PE=1 SV=5	0	51.618	14	10	29	88.5	56.61
P30153	Serine/threonine-protein phosphatase 2A 65 kDa regulatory subunit A alpha isoform OS=Homo sapiens GN=PPP2R1A PE=1 SV=4	0	51.338	27	12	18	65.3	30.9
P19838	Nuclear factor NF-kappa-B p105 subunit OS=Homo sapiens GN=NFKB1 PE=1 SV=2	0	50.903	17	11	18	105.3	41.9
P11274	Breakpoint cluster region protein OS=Homo sapiens GN=BCR PE=1 SV=2	0	50.385	11	11	19	142.7	35.61
P31943	Heterogeneous nuclear ribonucleoprotein H OS=Homo sapiens GN=HNRNPH1 PE=1 SV=4	0	50.226	27	9	19	49.2	43.92
Q9UMZ2	Synergin gamma OS=Homo sapiens GN=SYNRG PE=1 SV=2	0	50.129	11	9	19	140.6	38.83
Q93008	Probable ubiquitin carboxyl-terminal hydrolase FAF-X OS=Homo sapiens GN=USP9X PE=1 SV=3	0	49.856	7	14	27	292.1	42.48
Q00839	Heterogeneous nuclear ribonucleoprotein U OS=Homo sapiens GN=HNRNPU PE=1 SV=6	0	49.327	17	8	16	90.5	39.82
O75369	Filamin-B OS=Homo sapiens GN=FLNB PE=1 SV=2	0	49.289	8	16	24	278	36.28
P27348	14-3-3 protein theta OS=Homo sapiens GN=YWHAQ PE=1 SV=1	0	49.079	23	8	26	27.7	49.96
A0A075B6S2	Immunoglobulin kappa variable 2D-29 OS=Homo sapiens GN=IGKV2D-29 PE=3 SV=1	0	48.832	19	5	55	13.1	127.38
O43491	Band 4.1-like protein 2 OS=Homo sapiens GN=EPB41L2 PE=1 SV=1	0	48.515	11	8	16	112.5	35.76
P06748	Nucleophosmin OS=Homo sapiens GN=NPM1 PE=1 SV=2	0	47.697	36	7	13	32.6	34.71
P62258	14-3-3 protein epsilon OS=Homo sapiens GN=YWHAE PE=1 SV=1	0	47.411	29	7	31	29.2	62.08
O14974	Protein phosphatase 1 regulatory subunit 12A OS=Homo sapiens GN=PPP1R12A PE=1 SV=1	0	47.088	14	13	22	115.2	40.9
Q16659	Mitogen-activated protein kinase 6 OS=Homo sapiens GN=MAPK6 PE=1 SV=1	0	46.695	12	8	18	82.6	37.2
Q9HAW4	Claspin OS=Homo sapiens GN=CLSPN PE=1 SV=3	0	46.69	7	8	14	151	31.17
Q01433	AMP deaminase 2 OS=Homo sapiens GN=AMPD2 PE=1 SV=2	0	46.155	12	10	19	100.6	37.6
O43175	D-3-phosphoglycerate dehydrogenase OS=Homo sapiens GN=PHGDH PE=1 SV=4	0	45.254	17	8	17	56.6	34.21
P23396	40S ribosomal protein S3 OS=Homo sapiens GN=RPS3 PE=1 SV=2	0	44.058	47	10	30	26.7	47.88
Q9ULW0	Targeting protein for Xklp2 OS=Homo sapiens GN=TPX2 PE=1 SV=2	0	43.839	24	11	20	85.6	41.21
P55884	Eukaryotic translation initiation factor 3 subunit B OS=Homo sapiens GN=EIF3B PE=1 SV=3	0	43.698	17	11	17	92.4	18.48
Q9H1K0	Rabenosyn-5 OS=Homo sapiens GN=RBSN PE=1 SV=2	0	43.359	15	10	24	88.8	50.52
O00193	Small acidic protein OS=Homo sapiens GN=SMAP PE=1 SV=1	0	43.107	45	5	31	20.3	59.18
P27708	CAD protein OS=Homo sapiens GN=CAD PE=1 SV=3	0	42.601	8	12	15	242.8	27
Q86XP3	ATP-dependent RNA helicase DDX42 OS=Homo sapiens GN=DDX42 PE=1 SV=1	0	42.303	16	10	21	102.9	46.1
P32119	Peroxiredoxin-2 OS=Homo sapiens GN=PRDX2 PE=1 SV=5	0	42.122	29	8	29	21.9	54.91
Q99714	3-hydroxyacyl-CoA dehydrogenase type-2 OS=Homo sapiens GN=HSD17B10 PE=1 SV=3	0	42.11	56	8	19	26.9	18.15
Q13451	Peptidyl-prolyl cis-trans isomerase FKBP5 OS=Homo sapiens GN=FKBP5 PE=1 SV=2	0	41.534	21	7	11	51.2	20.83
P29692	Elongation factor 1-delta OS=Homo sapiens GN=EEF1D PE=1 SV=5	0	41.428	42	11	30	31.1	57.41
Q93009	Ubiquitin carboxyl-terminal hydrolase 7 OS=Homo sapiens GN=USP7 PE=1 SV=2	0	40.778	10	10	17	128.2	35.61
P22102	Trifunctional purine biosynthetic protein adenosine-3 OS=Homo sapiens GN=GART PE=1 SV=1	0	40.566	14	10	19	107.7	40.54
P29361	14-3-3 protein zeta/delta OS=Ovis aries GN=YWHAZ PE=1 SV=1	0	40.146	34	9	15	27.8	23.87
Q96DU7	Inositol-trisphosphate 3-kinase C OS=Homo sapiens GN=ITPKC PE=1 SV=1	0	40.027	11	7	16	75.2	32.51
Q04864	Proto-oncogene c-Rel OS=Homo sapiens GN=REL PE=1 SV=1	0	39.865	16	9	21	68.5	39.51
Q16531	DNA damage-binding protein 1 OS=Homo sapiens GN=DDB1 PE=1 SV=1	0	39.634	11	8	15	126.9	23.81
P06576	ATP synthase subunit beta, mitochondrial OS=Homo sapiens GN=ATP5B PE=1 SV=3	0	39.538	19	7	15	56.5	21.71
P02533	Keratin, type I cytoskeletal 14 OS=Homo sapiens GN=KRT14 PE=1 SV=4	0	38.606	26	11	52	51.5	86.03
Q2M2I8	AP2-associated protein kinase 1 OS=Homo sapiens GN=AAK1 PE=1 SV=3	0	38.356	13	8	18	103.8	40.58
Q7Z6Z7	E3 ubiquitin-protein ligase HUWE1 OS=Homo sapiens GN=HUWE1 PE=1 SV=3	0	38.233	4	11	15	481.6	20.65
Q66K74	Microtubule-associated protein 1S OS=Homo sapiens GN=MAP1S PE=1 SV=2	0	38.219	15	10	17	112.1	25.83
P08758	Annexin A5 OS=Homo sapiens GN=ANXA5 PE=1 SV=2	0	38.008	24	9	24	35.9	19.14
Q96EV2	RNA-binding protein 33 OS=Homo sapiens GN=RBM33 PE=1 SV=3	0	37.923	9	9	14	129.9	28.83
Q9Y4E8	Ubiquitin carboxyl-terminal hydrolase 15 OS=Homo sapiens GN=USP15 PE=1 SV=3	0	37.629	10	8	15	112.3	26.22
Q96KG9	N-terminal kinase-like protein OS=Homo sapiens GN=SCYL1 PE=1 SV=1	0	37.348	14	10	15	89.6	29.47
Q8N5Z5	BTB/POZ domain-containing protein KCTD17 OS=Homo sapiens GN=KCTD17 PE=1 SV=3	0	37.257	40	7	18	35.6	37.43
Q13347	Eukaryotic translation initiation factor 3 subunit I OS=Homo sapiens GN=EIF3I PE=1 SV=1	0	37.145	25	7	15	36.5	28.43
Q8NC51	Plasminogen activator inhibitor 1 RNA-binding protein OS=Homo sapiens GN=SERBP1 PE=1 SV=2	0	37.042	18	6	13	44.9	29.63
P52597	Heterogeneous nuclear ribonucleoprotein F OS=Homo sapiens GN=HNRNPF PE=1 SV=3	0	36.625	21	7	14	45.6	29.07
Q8TD19	Serine/threonine-protein kinase Nek9 OS=Homo sapiens GN=NEK9 PE=1 SV=2	0	36.415	9	7	15	107.1	25.12
O95801	Tetratricopeptide repeat protein 4 OS=Homo sapiens GN=TTC4 PE=1 SV=3	0	36.384	27	8	16	44.7	31.97
P22234	Multifunctional protein ADE2 OS=Homo sapiens GN=PAICS PE=1 SV=3	0	36.33	19	8	22	47	34.92
P04406	Glyceraldehyde-3-phosphate dehydrogenase OS=Homo sapiens GN=GAPDH PE=1 SV=3	0	36.24	18	7	27	36	51.51
P49411	Elongation factor Tu, mitochondrial OS=Homo sapiens GN=TUFM PE=1 SV=2	0	36.145	24	8	13	49.5	28.61
Q13085	Acetyl-CoA carboxylase 1 OS=Homo sapiens GN=ACACA PE=1 SV=2	0	35.511	7	10	13	265.4	22.93
Q9UGP4	LIM domain-containing protein 1 OS=Homo sapiens GN=LIMD1 PE=1 SV=1	0	35.182	17	8	13	72.1	36.94
Q13615	Myotubularin-related protein 3 OS=Homo sapiens GN=MTMR3 PE=1 SV=3	0	34.674	11	8	14	133.5	26.35
Q9Y262	Eukaryotic translation initiation factor 3 subunit L OS=Homo sapiens GN=EIF3L PE=1 SV=1	0	34.469	15	8	13	66.7	15.54
Q12968	Nuclear factor of activated T-cells, cytoplasmic 3 OS=Homo sapiens GN=NFATC3 PE=1 SV=1	0	34.361	14	10	17	115.5	31.27
Q9BQ70	Transcription factor 25 OS=Homo sapiens GN=TCF25 PE=1 SV=1	0	34.26	26	10	20	76.6	41.52
Q92614	Unconventional myosin-XVIIIa OS=Homo sapiens GN=MYO18A PE=1 SV=3	0	33.753	5	8	13	233	25.25
Q13464	Rho-associated protein kinase 1 OS=Homo sapiens GN=ROCK1 PE=1 SV=1	0	33.701	9	11	11	158.1	10.35
B5ME19	Eukaryotic translation initiation factor 3 subunit C-like protein OS=Homo sapiens GN=EIF3CL PE=3 SV=1	0	33.568	12	10	16	105.4	16.33
Q8NEL9	Phospholipase DDHD1 OS=Homo sapiens GN=DDHD1 PE=1 SV=2	0	33.467	8	6	9	100.4	18.19
P14625	Endoplasmin OS=Homo sapiens GN=HSP90B1 PE=1 SV=1	0	32.508	17	10	15	92.4	30.13
P17812	CTP synthase 1 OS=Homo sapiens GN=CTPS1 PE=1 SV=2	0	32.152	8	7	20	66.6	41.73
O43143	Pre-mRNA-splicing factor ATP-dependent RNA helicase DHX15 OS=Homo sapiens GN=DHX15 PE=1 SV=2	0	31.79	15	9	16	90.9	19.06
P50542	Peroxisomal targeting signal 1 receptor OS=Homo sapiens GN=PEX5 PE=1 SV=3	0	31.326	17	6	10	70.8	21.12
P25490	Transcriptional repressor protein YY1 OS=Homo sapiens GN=YY1 PE=1 SV=2	0	30.951	18	9	14	44.7	30.96
Q15020	Squamous cell carcinoma antigen recognized by T-cells 3 OS=Homo sapiens GN=SART3 PE=1 SV=1	0	30.801	10	8	12	109.9	19.59
Q9Y2G9	Protein strawberry notch homolog 2 OS=Homo sapiens GN=SBNO2 PE=2 SV=3	0	30.394	8	7	11	150.2	23.7
O95644	Nuclear factor of activated T-cells, cytoplasmic 1 OS=Homo sapiens GN=NFATC1 PE=1 SV=3	0	30.349	11	8	19	101.2	37.23
O00151	PDZ and LIM domain protein 1 OS=Homo sapiens GN=PDLIM1 PE=1 SV=4	0	30.197	23	5	8	36	21.65
O43524	Forkhead box protein O3 OS=Homo sapiens GN=FOXO3 PE=1 SV=1	0	29.978	11	4	11	71.2	25.21
P08865	40S ribosomal protein SA OS=Homo sapiens GN=RPSA PE=1 SV=4	0	29.807	25	4	13	32.8	32.83
O43865	S-adenosylhomocysteine hydrolase-like protein 1 OS=Homo sapiens GN=AHCYL1 PE=1 SV=2	0	29.581	20	9	14	58.9	12.11
Q9Y2W1	Thyroid hormone receptor-associated protein 3 OS=Homo sapiens GN=THRAP3 PE=1 SV=2	0	29.5	8	7	21	108.6	26
P04075	Fructose-bisphosphate aldolase A OS=Homo sapiens GN=ALDOA PE=1 SV=2	0	29.452	23	7	10	39.4	18.63
Q9NT62	Ubiquitin-like-conjugating enzyme ATG3 OS=Homo sapiens GN=ATG3 PE=1 SV=1	0	29.393	17	6	8	35.8	23.32
P35611	Alpha-adducin OS=Homo sapiens GN=ADD1 PE=1 SV=2	0	29.153	11	7	12	80.9	25.1
Q6Y7W6	GRB10-interacting GYF protein 2 OS=Homo sapiens GN=GIGYF2 PE=1 SV=1	0	28.991	7	6	6	150	16.27
Q07666	KH domain-containing, RNA-binding, signal transduction-associated protein 1 OS=Homo sapiens GN=KHDRBS1 PE=1 SV=1	0	28.697	17	7	9	48.2	20.03
Q9P2R3	Rabankyrin-5 OS=Homo sapiens GN=ANKFY1 PE=1 SV=2	0	28.654	10	9	13	128.3	13.67
O00267	Transcription elongation factor SPT5 OS=Homo sapiens GN=SUPT5H PE=1 SV=1	0	28.63	13	8	11	120.9	16.31
P12956	X-ray repair cross-complementing protein 6 OS=Homo sapiens GN=XRCC6 PE=1 SV=2	0	28.316	20	8	12	69.8	9.4
Q96PZ0	Pseudouridylate synthase 7 homolog OS=Homo sapiens GN=PUS7 PE=1 SV=2	0	28.236	8	3	11	75	16.8
P25205	DNA replication licensing factor MCM3 OS=Homo sapiens GN=MCM3 PE=1 SV=3	0	28.135	14	9	15	90.9	27.26
Q8N5C8	TGF-beta-activated kinase 1 and MAP3K7-binding protein 3 OS=Homo sapiens GN=TAB3 PE=1 SV=2	0	28.034	17	7	10	78.6	8.49
Q8TEP8	Centrosomal protein of 192 kDa OS=Homo sapiens GN=CEP192 PE=1 SV=2	0	27.96	7	9	15	213	10.02
Q7LBC6	Lysine-specific demethylase 3B OS=Homo sapiens GN=KDM3B PE=1 SV=2	0	27.735	9	10	13	191.5	7
Q9Y2D5	A-kinase anchor protein 2 OS=Homo sapiens GN=AKAP2 PE=1 SV=3	0	27.73	10	6	12	94.6	23.42
Q14974	Importin subunit beta-1 OS=Homo sapiens GN=KPNB1 PE=1 SV=2	0	27.436	8	6	11	97.1	15.85
Q9P0K7	Ankycorbin OS=Homo sapiens GN=RAI14 PE=1 SV=2	0	27.17	10	5	8	110	17.36
P54105	Methylosome subunit pICln OS=Homo sapiens GN=CLNS1A PE=1 SV=1	0	26.86	41	5	31	26.2	52.61
Q9BZF3	Oxysterol-binding protein-related protein 6 OS=Homo sapiens GN=OSBPL6 PE=1 SV=1	0	26.847	10	7	8	106.2	19.89
Q92841	Probable ATP-dependent RNA helicase DDX17 OS=Homo sapiens GN=DDX17 PE=1 SV=2	0	26.737	12	8	11	80.2	20.65
O14545	TRAF-type zinc finger domain-containing protein 1 OS=Homo sapiens GN=TRAFD1 PE=1 SV=1	0	26.009	11	6	9	64.8	17.48
O43852	Calumenin OS=Homo sapiens GN=CALU PE=1 SV=2	0	25.999	31	7	16	37.1	32.38
P62993	Growth factor receptor-bound protein 2 OS=Homo sapiens GN=GRB2 PE=1 SV=1	0	25.955	37	9	16	25.2	28.81
P33176	Kinesin-1 heavy chain OS=Homo sapiens GN=KIF5B PE=1 SV=1	0	25.877	9	8	9	109.6	13.5
Q9NYZ3	G2 and S phase-expressed protein 1 OS=Homo sapiens GN=GTSE1 PE=1 SV=3	0	25.743	15	7	13	76.6	23.26
P13797	Plastin-3 OS=Homo sapiens GN=PLS3 PE=1 SV=4	0	25.477	12	6	15	70.8	30.45
Q9NWF9	E3 ubiquitin-protein ligase RNF216 OS=Homo sapiens GN=RNF216 PE=1 SV=3	0	25.367	7	6	10	99.3	14.02
O43719	HIV Tat-specific factor 1 OS=Homo sapiens GN=HTATSF1 PE=1 SV=1	0	25.35	7	5	10	85.8	20.83
P06753	Tropomyosin alpha-3 chain OS=Homo sapiens GN=TPM3 PE=1 SV=2	0	25.29	28	7	22	32.9	13.79
O60716	Catenin delta-1 OS=Homo sapiens GN=CTNND1 PE=1 SV=1	0	25.246	13	8	8	108.1	14.05
Q96N67	Dedicator of cytokinesis protein 7 OS=Homo sapiens GN=DOCK7 PE=1 SV=4	0	25.223	4	6	12	242.4	25.81
P52272	Heterogeneous nuclear ribonucleoprotein M OS=Homo sapiens GN=HNRNPM PE=1 SV=3	0	25.02	14	6	8	77.5	19.55
Q6ZVM7	TOM1-like protein 2 OS=Homo sapiens GN=TOM1L2 PE=1 SV=1	0	24.927	29	8	11	55.5	14.54
Q8IW35	Centrosomal protein of 97 kDa OS=Homo sapiens GN=CEP97 PE=1 SV=1	0	24.876	9	7	12	96.9	23.16
Q14160	Protein scribble homolog OS=Homo sapiens GN=SCRIB PE=1 SV=4	0	24.868	9	8	10	174.8	14.17
P25705	ATP synthase subunit alpha, mitochondrial OS=Homo sapiens GN=ATP5A1 PE=1 SV=1	0	24.784	16	7	10	59.7	14.48
Q8N961	Ankyrin repeat and BTB/POZ domain-containing protein 2 OS=Homo sapiens GN=ABTB2 PE=2 SV=2	0	24.31	11	6	8	113.6	14.26
Q9NZT2	Opioid growth factor receptor OS=Homo sapiens GN=OGFR PE=1 SV=3	0	24.181	14	6	8	73.3	9.75
Q5VUJ6	Leucine-rich repeat and calponin homology domain-containing protein 2 OS=Homo sapiens GN=LRCH2 PE=2 SV=2	0	24.035	6	4	6	84.5	15.31
P09651	Heterogeneous nuclear ribonucleoprotein A1 OS=Homo sapiens GN=HNRNPA1 PE=1 SV=5	0	23.888	16	3	7	38.7	20.38
P61289	Proteasome activator complex subunit 3 OS=Homo sapiens GN=PSME3 PE=1 SV=1	0	23.598	26	5	9	29.5	9.25
P61981	14-3-3 protein gamma OS=Homo sapiens GN=YWHAG PE=1 SV=2	0	23.439	27	6	11	28.3	17.96
Q14697	Neutral alpha-glucosidase AB OS=Homo sapiens GN=GANAB PE=1 SV=3	0	23.265	8	7	13	106.8	27.78
Q9C0C9	(E3-independent) E2 ubiquitin-conjugating enzyme OS=Homo sapiens GN=UBE2O PE=1 SV=3	0	23.23	8	7	7	141.2	11.7
P14923	Junction plakoglobin OS=Homo sapiens GN=JUP PE=1 SV=3	0	22.94	13	8	10	81.7	17.8
Q9UBF8	Phosphatidylinositol 4-kinase beta OS=Homo sapiens GN=PI4KB PE=1 SV=1	0	22.866	7	5	7	91.3	9.46
P33993	DNA replication licensing factor MCM7 OS=Homo sapiens GN=MCM7 PE=1 SV=4	0	22.846	13	8	14	81.3	17.97
Q15365	Poly(rC)-binding protein 1 OS=Homo sapiens GN=PCBP1 PE=1 SV=2	0	22.806	22	6	10	37.5	13.4
Q5JWF2	Guanine nucleotide-binding protein G(s) subunit alpha isoforms XLas OS=Homo sapiens GN=GNAS PE=1 SV=2	0	22.778	7	7	16	111	19.87
P46940	Ras GTPase-activating-like protein IQGAP1 OS=Homo sapiens GN=IQGAP1 PE=1 SV=1	0	22.665	6	8	11	189.1	14.52
P35221	Catenin alpha-1 OS=Homo sapiens GN=CTNNA1 PE=1 SV=1	0	22.656	7	5	8	100	13.05
P13010	X-ray repair cross-complementing protein 5 OS=Homo sapiens GN=XRCC5 PE=1 SV=3	0	22.61	9	5	15	82.7	20.96
Q8TF05	Serine/threonine-protein phosphatase 4 regulatory subunit 1 OS=Homo sapiens GN=PPP4R1 PE=1 SV=1	0	22.515	10	6	11	106.9	17.34
O00571	ATP-dependent RNA helicase DDX3X OS=Homo sapiens GN=DDX3X PE=1 SV=3	0	22.437	14	7	10	73.2	16.16
Q15633	RISC-loading complex subunit TARBP2 OS=Homo sapiens GN=TARBP2 PE=1 SV=3	0	22.376	21	6	7	39	10.61
P52292	Importin subunit alpha-1 OS=Homo sapiens GN=KPNA2 PE=1 SV=1	0	22.361	13	5	9	57.8	10
Q15366	Poly(rC)-binding protein 2 OS=Homo sapiens GN=PCBP2 PE=1 SV=1	0	22.246	20	6	9	38.6	13.36
O00159	Unconventional myosin-Ic OS=Homo sapiens GN=MYO1C PE=1 SV=4	0	22.219	8	6	11	121.6	25.53
Q96C19	EF-hand domain-containing protein D2 OS=Homo sapiens GN=EFHD2 PE=1 SV=1	0	22.118	24	6	13	26.7	17.37
Q9Y2H1	Serine/threonine-protein kinase 38-like OS=Homo sapiens GN=STK38L PE=1 SV=3	0	21.946	12	7	14	54	16.61
P13807	Glycogen [starch] synthase, muscle OS=Homo sapiens GN=GYS1 PE=1 SV=2	0	21.88	9	4	9	83.7	16.65
Q15029	116 kDa U5 small nuclear ribonucleoprotein component OS=Homo sapiens GN=EFTUD2 PE=1 SV=1	0	21.794	7	7	14	109.4	18.7
P60900	Proteasome subunit alpha type-6 OS=Homo sapiens GN=PSMA6 PE=1 SV=1	0	21.611	27	5	10	27.4	16.91
Q9C0F1	Centrosomal protein of 44 kDa OS=Homo sapiens GN=CEP44 PE=1 SV=2	0	21.594	16	4	5	44.1	13.39
P33991	DNA replication licensing factor MCM4 OS=Homo sapiens GN=MCM4 PE=1 SV=5	0	21.419	12	6	7	96.5	8.26
P11940	Polyadenylate-binding protein 1 OS=Homo sapiens GN=PABPC1 PE=1 SV=2	0	21.262	12	7	9	70.6	18.55
P22626	Heterogeneous nuclear ribonucleoproteins A2/B1 OS=Homo sapiens GN=HNRNPA2B1 PE=1 SV=2	0	21.249	24	6	11	37.4	15.97
P07814	Bifunctional glutamate/proline--tRNA ligase OS=Homo sapiens GN=EPRS PE=1 SV=5	0	21.221	6	7	10	170.5	11.11
Q641Q2	WASH complex subunit 2A OS=Homo sapiens GN=WASHC2A PE=1 SV=3	0	21.205	8	6	8	147.1	7.08
Q9NP61	ADP-ribosylation factor GTPase-activating protein 3 OS=Homo sapiens GN=ARFGAP3 PE=1 SV=1	0	20.765	15	8	9	56.9	6.01
P49757	Protein numb homolog OS=Homo sapiens GN=NUMB PE=1 SV=2	0	20.738	6	4	10	70.8	20.12
P60891	Ribose-phosphate pyrophosphokinase 1 OS=Homo sapiens GN=PRPS1 PE=1 SV=2	0	20.683	19	5	9	34.8	12.88
Q8N6T3	ADP-ribosylation factor GTPase-activating protein 1 OS=Homo sapiens GN=ARFGAP1 PE=1 SV=2	0	20.633	17	6	8	44.6	8.31
P24534	Elongation factor 1-beta OS=Homo sapiens GN=EEF1B2 PE=1 SV=3	0	20.561	18	7	21	24.7	27.2
Q9NYJ8	TGF-beta-activated kinase 1 and MAP3K7-binding protein 2 OS=Homo sapiens GN=TAB2 PE=1 SV=1	0	20.294	13	6	8	76.4	5.87
Q13480	GRB2-associated-binding protein 1 OS=Homo sapiens GN=GAB1 PE=1 SV=2	0	20.283	10	4	5	76.6	16.29
Q6XZF7	Dynamin-binding protein OS=Homo sapiens GN=DNMBP PE=1 SV=1	0	20.162	5	4	9	177.2	13.95
A0A087WW87	Immunoglobulin kappa variable 2-40 OS=Homo sapiens GN=IGKV2-40 PE=3 SV=2	0	20.115	19	3	21	13.3	48.33
Q00610	Clathrin heavy chain 1 OS=Homo sapiens GN=CLTC PE=1 SV=5	0	20.079	4	5	8	191.5	17.82
Q5VTB9	E3 ubiquitin-protein ligase RNF220 OS=Homo sapiens GN=RNF220 PE=1 SV=1	0	19.898	9	3	5	62.7	10.54
Q495A1	T-cell immunoreceptor with Ig and ITIM domains OS=Homo sapiens GN=TIGIT PE=1 SV=1	0	19.803	15	1	5	26.3	20.41
Q15019	Septin-2 OS=Homo sapiens GN=SEPT2 PE=1 SV=1	0	19.739	17	5	7	41.5	11.47
Q5T6F2	Ubiquitin-associated protein 2 OS=Homo sapiens GN=UBAP2 PE=1 SV=1	0	19.717	7	5	6	117	8.36
P05141	ADP/ATP translocase 2 OS=Homo sapiens GN=SLC25A5 PE=1 SV=7	0	19.708	12	5	9	32.8	12.33
P62979	Ubiquitin-40S ribosomal protein S27a OS=Homo sapiens GN=RPS27A PE=1 SV=2	0	19.619	23	4	21	18	29.86
Q9Y266	Nuclear migration protein nudC OS=Homo sapiens GN=NUDC PE=1 SV=1	0	19.603	15	4	7	38.2	10.96
P49915	GMP synthase [glutamine-hydrolyzing] OS=Homo sapiens GN=GMPS PE=1 SV=1	0	19.595	11	5	7	76.7	12.03
Q7Z406	Myosin-14 OS=Homo sapiens GN=MYH14 PE=1 SV=2	0	19.536	4	6	7	227.7	14.73
Q15459	Splicing factor 3A subunit 1 OS=Homo sapiens GN=SF3A1 PE=1 SV=1	0	19.526	6	6	6	88.8	8.44
P60842	Eukaryotic initiation factor 4A-I OS=Homo sapiens GN=EIF4A1 PE=1 SV=1	0	19.386	10	3	9	46.1	17.01
Q8WXF1	Paraspeckle component 1 OS=Homo sapiens GN=PSPC1 PE=1 SV=1	0	19.333	13	5	8	58.7	9.46
Q9BYW2	Histone-lysine N-methyltransferase SETD2 OS=Homo sapiens GN=SETD2 PE=1 SV=3	0	19.279	3	7	8	287.4	11.17
P67936	Tropomyosin alpha-4 chain OS=Homo sapiens GN=TPM4 PE=1 SV=3	0	19.193	27	5	18	28.5	7.99
Q92526	T-complex protein 1 subunit zeta-2 OS=Homo sapiens GN=CCT6B PE=1 SV=5	0	19.189	11	6	10	57.8	9.69
P33992	DNA replication licensing factor MCM5 OS=Homo sapiens GN=MCM5 PE=1 SV=5	0	19.155	10	6	9	82.2	11.04
O15067	Phosphoribosylformylglycinamidine synthase OS=Homo sapiens GN=PFAS PE=1 SV=4	0	18.891	8	7	8	144.6	8.09
P42285	Superkiller viralicidic activity 2-like 2 OS=Homo sapiens GN=SKIV2L2 PE=1 SV=3	0	18.83	3	2	8	117.7	11.61
O43164	E3 ubiquitin-protein ligase Praja-2 OS=Homo sapiens GN=PJA2 PE=1 SV=4	0	18.727	10	5	9	78.2	19.58
Q9NW82	WD repeat-containing protein 70 OS=Homo sapiens GN=WDR70 PE=1 SV=1	0	18.724	15	6	8	73.2	11.81
Q14766	Latent-transforming growth factor beta-binding protein 1 OS=Homo sapiens GN=LTBP1 PE=1 SV=4	0	18.694	4	7	9	186.7	7.14
Q9Y657	Spindlin-1 OS=Homo sapiens GN=SPIN1 PE=1 SV=3	0	18.636	22	5	8	29.6	18.02
Q9UJU6	Drebrin-like protein OS=Homo sapiens GN=DBNL PE=1 SV=1	0	18.632	21	6	7	48.2	9.63
P68400	Casein kinase II subunit alpha OS=Homo sapiens GN=CSNK2A1 PE=1 SV=1	0	18.59	12	4	6	45.1	8.25
Q14934	Nuclear factor of activated T-cells, cytoplasmic 4 OS=Homo sapiens GN=NFATC4 PE=1 SV=2	0	18.558	5	4	8	95.4	19.3
P22061	Protein-L-isoaspartate(D-aspartate) O-methyltransferase OS=Homo sapiens GN=PCMT1 PE=1 SV=4	0	18.413	23	5	15	24.6	20.39
Q9Y450	HBS1-like protein OS=Homo sapiens GN=HBS1L PE=1 SV=1	0	18.376	11	4	11	75.4	9.12
Q00653	Nuclear factor NF-kappa-B p100 subunit OS=Homo sapiens GN=NFKB2 PE=1 SV=4	0	18.259	8	5	7	96.7	16.7
P13489	Ribonuclease inhibitor OS=Homo sapiens GN=RNH1 PE=1 SV=2	0	18.186	14	4	7	49.9	10.54
Q6NZY4	Zinc finger CCHC domain-containing protein 8 OS=Homo sapiens GN=ZCCHC8 PE=1 SV=2	0	18.158	9	4	7	78.5	16.6
Q13045	Protein flightless-1 homolog OS=Homo sapiens GN=FLII PE=1 SV=2	0	18.067	8	6	7	144.7	11.11
P83731	60S ribosomal protein L24 OS=Homo sapiens GN=RPL24 PE=1 SV=1	0	18.009	22	4	5	17.8	7.81
P28066	Proteasome subunit alpha type-5 OS=Homo sapiens GN=PSMA5 PE=1 SV=3	0	17.836	19	4	5	26.4	6.89
P30048	Thioredoxin-dependent peroxide reductase, mitochondrial OS=Homo sapiens GN=PRDX3 PE=1 SV=3	0	17.679	18	4	9	27.7	14.69
Q86TB9	Protein PAT1 homolog 1 OS=Homo sapiens GN=PATL1 PE=1 SV=2	0	17.655	5	3	4	86.8	8.97
Q9BXP5	Serrate RNA effector molecule homolog OS=Homo sapiens GN=SRRT PE=1 SV=1	0	17.592	10	7	8	100.6	10.7
Q9NRW7	Vacuolar protein sorting-associated protein 45 OS=Homo sapiens GN=VPS45 PE=1 SV=1	0	17.575	9	5	6	65	2.34
Q04637	Eukaryotic translation initiation factor 4 gamma 1 OS=Homo sapiens GN=EIF4G1 PE=1 SV=4	0	17.482	4	4	6	175.4	15.51
P14678	Small nuclear ribonucleoprotein-associated proteins B and B' OS=Homo sapiens GN=SNRPB PE=1 SV=2	0	17.46	21	5	16	24.6	26.98
Q8WUM4	Programmed cell death 6-interacting protein OS=Homo sapiens GN=PDCD6IP PE=1 SV=1	0	17.379	7	5	7	96	14.05
Q6UB35	Monofunctional C1-tetrahydrofolate synthase, mitochondrial OS=Homo sapiens GN=MTHFD1L PE=1 SV=1	0	17.334	7	6	8	105.7	12.95
Q99962	Endophilin-A1 OS=Homo sapiens GN=SH3GL2 PE=1 SV=1	0	17.328	12	4	20	39.9	44.88
Q9BS26	Endoplasmic reticulum resident protein 44 OS=Homo sapiens GN=ERP44 PE=1 SV=1	0	17.29	13	4	6	46.9	5.88
P26599	Polypyrimidine tract-binding protein 1 OS=Homo sapiens GN=PTBP1 PE=1 SV=1	0	17.216	10	4	8	57.2	14.97
Q9ULT8	E3 ubiquitin-protein ligase HECTD1 OS=Homo sapiens GN=HECTD1 PE=1 SV=3	0	17.158	2	5	6	289.2	10.65
Q9Y678	Coatomer subunit gamma-1 OS=Homo sapiens GN=COPG1 PE=1 SV=1	0	17.143	9	6	10	97.7	7.59
Q96GX5	Serine/threonine-protein kinase greatwall OS=Homo sapiens GN=MASTL PE=1 SV=1	0	16.981	7	4	6	97.3	11.82
Q14566	DNA replication licensing factor MCM6 OS=Homo sapiens GN=MCM6 PE=1 SV=1	0	16.947	10	6	6	92.8	9.84
Q7Z3T8	Zinc finger FYVE domain-containing protein 16 OS=Homo sapiens GN=ZFYVE16 PE=1 SV=3	0	16.87	4	4	5	168.8	9.79
P26640	Valine--tRNA ligase OS=Homo sapiens GN=VARS PE=1 SV=4	0	16.777	6	6	7	140.4	7.95
Q8WWY3	U4/U6 small nuclear ribonucleoprotein Prp31 OS=Homo sapiens GN=PRPF31 PE=1 SV=2	0	16.673	18	7	8	55.4	6.86
O00303	Eukaryotic translation initiation factor 3 subunit F OS=Homo sapiens GN=EIF3F PE=1 SV=1	0	16.648	14	3	7	37.5	9.74
Q04695	Keratin, type I cytoskeletal 17 OS=Homo sapiens GN=KRT17 PE=1 SV=2	0	16.354	12	6	33	48.1	46.47
P05023	Sodium/potassium-transporting ATPase subunit alpha-1 OS=Homo sapiens GN=ATP1A1 PE=1 SV=1	0	16.292	6	4	5	112.8	10.09
O43379	WD repeat-containing protein 62 OS=Homo sapiens GN=WDR62 PE=1 SV=4	0	16.166	3	4	5	165.8	7.88
Q86YR5	G-protein-signaling modulator 1 OS=Homo sapiens GN=GPSM1 PE=1 SV=2	0	16.133	7	3	5	74.5	5.78
P31946	14-3-3 protein beta/alpha OS=Homo sapiens GN=YWHAB PE=1 SV=3	0	16.114	19	4	7	28.1	14.1
P23528	Cofilin-1 OS=Homo sapiens GN=CFL1 PE=1 SV=3	0	16.065	25	4	7	18.5	11.65
Q9H6Z4	Ran-binding protein 3 OS=Homo sapiens GN=RANBP3 PE=1 SV=1	0	16.063	10	3	10	60.2	26.26
Q9HC38	Glyoxalase domain-containing protein 4 OS=Homo sapiens GN=GLOD4 PE=1 SV=1	0	15.935	23	6	11	34.8	7.95
P16152	Carbonyl reductase [NADPH] 1 OS=Homo sapiens GN=CBR1 PE=1 SV=3	0	15.869	19	5	9	30.4	5.76
Q96C92	Serologically defined colon cancer antigen 3 OS=Homo sapiens GN=SDCCAG3 PE=1 SV=3	0	15.815	13	3	5	47.9	9.26
P01859	Immunoglobulin heavy constant gamma 2 OS=Homo sapiens GN=IGHG2 PE=1 SV=2	0	15.796	13	3	8	35.9	7.87
O15541	RING finger protein 113A OS=Homo sapiens GN=RNF113A PE=1 SV=1	0	15.788	16	3	8	38.8	21.26
O75534	Cold shock domain-containing protein E1 OS=Homo sapiens GN=CSDE1 PE=1 SV=2	0	15.693	7	5	9	88.8	9.43
Q96GD4	Aurora kinase B OS=Homo sapiens GN=AURKB PE=1 SV=3	0	15.686	9	4	68	39.3	149.23
P25789	Proteasome subunit alpha type-4 OS=Homo sapiens GN=PSMA4 PE=1 SV=1	0	15.681	15	4	6	29.5	9.26
Q9ULX6	A-kinase anchor protein 8-like OS=Homo sapiens GN=AKAP8L PE=1 SV=3	0	15.679	12	5	8	71.6	11.14
Q9Y6Y0	Influenza virus NS1A-binding protein OS=Homo sapiens GN=IVNS1ABP PE=1 SV=3	0	15.561	14	7	8	71.7	1.99
P48444	Coatomer subunit delta OS=Homo sapiens GN=ARCN1 PE=1 SV=1	0	15.522	12	5	6	57.2	4
P56545	C-terminal-binding protein 2 OS=Homo sapiens GN=CTBP2 PE=1 SV=1	0	15.501	4	1	2	48.9	7.17
O95405	Zinc finger FYVE domain-containing protein 9 OS=Homo sapiens GN=ZFYVE9 PE=1 SV=2	0	15.461	3	3	5	156.3	9.32
P30041	Peroxiredoxin-6 OS=Homo sapiens GN=PRDX6 PE=1 SV=3	0	15.409	22	6	8	25	2.4
Q5W0B1	RING finger protein 219 OS=Homo sapiens GN=RNF219 PE=1 SV=1	0	15.357	6	3	4	81.1	9.4
Q96AE4	Far upstream element-binding protein 1 OS=Homo sapiens GN=FUBP1 PE=1 SV=3	0	15.339	5	3	4	67.5	5.03
Q06124	Tyrosine-protein phosphatase non-receptor type 11 OS=Homo sapiens GN=PTPN11 PE=1 SV=2	0	15.295	9	3	6	68.4	7.02
Q9ULH7	MKL/myocardin-like protein 2 OS=Homo sapiens GN=MKL2 PE=1 SV=3	0	15.171	4	3	5	118.1	11.86
P25786	Proteasome subunit alpha type-1 OS=Homo sapiens GN=PSMA1 PE=1 SV=1	0	15.112	21	4	7	29.5	12.74
Q12931	Heat shock protein 75 kDa, mitochondrial OS=Homo sapiens GN=TRAP1 PE=1 SV=3	0	15.082	3	2	25	80.1	71.02
P12277	Creatine kinase B-type OS=Homo sapiens GN=CKB PE=1 SV=1	0	15.07	8	3	6	42.6	9.01
Q70IA6	MOB kinase activator 2 OS=Homo sapiens GN=MOB2 PE=1 SV=1	0	15.042	16	5	6	26.9	5.31
O75821	Eukaryotic translation initiation factor 3 subunit G OS=Homo sapiens GN=EIF3G PE=1 SV=2	0	14.964	18	5	9	35.6	4.07
Q8WWM7	Ataxin-2-like protein OS=Homo sapiens GN=ATXN2L PE=1 SV=2	0	14.731	9	6	7	113.3	9.91
Q9UPQ9	Trinucleotide repeat-containing gene 6B protein OS=Homo sapiens GN=TNRC6B PE=1 SV=4	0	14.675	3	3	4	193.9	6.4
O95352	Ubiquitin-like modifier-activating enzyme ATG7 OS=Homo sapiens GN=ATG7 PE=1 SV=1	0	14.641	7	4	7	77.9	7.8
P06733	Alpha-enolase OS=Homo sapiens GN=ENO1 PE=1 SV=2	0	14.633	16	5	7	47.1	1.93
Q15417	Calponin-3 OS=Homo sapiens GN=CNN3 PE=1 SV=1	0	14.537	13	4	6	36.4	13.84
Q13043	Serine/threonine-protein kinase 4 OS=Homo sapiens GN=STK4 PE=1 SV=2	0	14.474	6	2	3	55.6	9.23
P25788	Proteasome subunit alpha type-3 OS=Homo sapiens GN=PSMA3 PE=1 SV=2	0	14.436	18	4	7	28.4	4.71
Q9H3P7	Golgi resident protein GCP60 OS=Homo sapiens GN=ACBD3 PE=1 SV=4	0	14.391	8	3	11	60.6	18.22
O75489	NADH dehydrogenase [ubiquinone] iron-sulfur protein 3, mitochondrial OS=Homo sapiens GN=NDUFS3 PE=1 SV=1	0	14.216	11	3	6	30.2	6.95
Q6YN16	Hydroxysteroid dehydrogenase-like protein 2 OS=Homo sapiens GN=HSDL2 PE=1 SV=1	0	14.039	11	3	5	45.4	9.16
O00213	Amyloid beta A4 precursor protein-binding family B member 1 OS=Homo sapiens GN=APBB1 PE=1 SV=2	0	13.93	7	4	8	77.2	16.33
Q13310	Polyadenylate-binding protein 4 OS=Homo sapiens GN=PABPC4 PE=1 SV=1	0	13.897	7	4	6	70.7	14.18
Q9H0D6	5'-3' exoribonuclease 2 OS=Homo sapiens GN=XRN2 PE=1 SV=1	0	13.84	6	4	4	108.5	7.76
O14818	Proteasome subunit alpha type-7 OS=Homo sapiens GN=PSMA7 PE=1 SV=1	0	13.767	19	4	4	27.9	7.79
O00161	Synaptosomal-associated protein 23 OS=Homo sapiens GN=SNAP23 PE=1 SV=1	0	13.629	19	3	7	23.3	8.42
P07197	Neurofilament medium polypeptide OS=Homo sapiens GN=NEFM PE=1 SV=3	0	13.617	3	2	8	102.4	17.85
P16402	Histone H1.3 OS=Homo sapiens GN=HIST1H1D PE=1 SV=2	0	13.562	28	5	8	22.3	5.99
P85037	Forkhead box protein K1 OS=Homo sapiens GN=FOXK1 PE=1 SV=1	0	13.387	11	5	5	75.4	4.88
Q9BR76	Coronin-1B OS=Homo sapiens GN=CORO1B PE=1 SV=1	0	13.274	11	2	6	54.2	17.37
Q9UHD2	Serine/threonine-protein kinase TBK1 OS=Homo sapiens GN=TBK1 PE=1 SV=1	0	13.18	10	4	5	83.6	4.24
Q8NDI1	EH domain-binding protein 1 OS=Homo sapiens GN=EHBP1 PE=1 SV=3	0	13.074	5	5	5	139.9	4.12
Q7Z5L2	Coiled-coil domain-containing protein R3HCC1L OS=Homo sapiens GN=R3HCC1L PE=1 SV=2	0	12.917	10	4	5	87.8	9.59
Q15637	Splicing factor 1 OS=Homo sapiens GN=SF1 PE=1 SV=4	0	12.769	8	3	5	68.3	8.98
Q92620	Pre-mRNA-splicing factor ATP-dependent RNA helicase PRP16 OS=Homo sapiens GN=DHX38 PE=1 SV=2	0	12.762	5	5	5	140.4	0
P52907	F-actin-capping protein subunit alpha-1 OS=Homo sapiens GN=CAPZA1 PE=1 SV=3	0	12.642	19	3	8	32.9	15.79
P35222	Catenin beta-1 OS=Homo sapiens GN=CTNNB1 PE=1 SV=1	0	12.612	4	3	3	85.4	5.46
P35606	Coatomer subunit beta' OS=Homo sapiens GN=COPB2 PE=1 SV=2	0	12.612	6	5	6	102.4	2.35
Q15057	Arf-GAP with coiled-coil, ANK repeat and PH domain-containing protein 2 OS=Homo sapiens GN=ACAP2 PE=1 SV=3	0	12.603	8	5	7	88	3.82
Q99426	Tubulin-folding cofactor B OS=Homo sapiens GN=TBCB PE=1 SV=2	0	12.585	18	3	3	27.3	3.19
P55196	Afadin OS=Homo sapiens GN=AFDN PE=1 SV=3	0	12.57	5	6	7	206.7	4.64
Q96DT7	Zinc finger and BTB domain-containing protein 10 OS=Homo sapiens GN=ZBTB10 PE=1 SV=2	0	12.55	4	2	3	94.8	5.97
P09884	DNA polymerase alpha catalytic subunit OS=Homo sapiens GN=POLA1 PE=1 SV=2	0	12.5	3	3	4	165.8	11.32
P09493	Tropomyosin alpha-1 chain OS=Homo sapiens GN=TPM1 PE=1 SV=2	0	12.359	21	4	10	32.7	5.84
Q13200	26S proteasome non-ATPase regulatory subunit 2 OS=Homo sapiens GN=PSMD2 PE=1 SV=3	0	12.314	2	1	4	100.1	13.03
P24752	Acetyl-CoA acetyltransferase, mitochondrial OS=Homo sapiens GN=ACAT1 PE=1 SV=1	0	12.294	16	5	7	45.2	9.09
Q8NBS9	Thioredoxin domain-containing protein 5 OS=Homo sapiens GN=TXNDC5 PE=1 SV=2	0	12.25	16	5	8	47.6	10.88
Q8WX93	Palladin OS=Homo sapiens GN=PALLD PE=1 SV=3	0	12.223	4	3	4	150.5	7.5
Q6WCQ1	Myosin phosphatase Rho-interacting protein OS=Homo sapiens GN=MPRIP PE=1 SV=3	0	12.209	5	3	6	116.5	10.91
Q9UDY2	Tight junction protein ZO-2 OS=Homo sapiens GN=TJP2 PE=1 SV=2	0	12.109	6	4	5	133.9	5.06
Q9UNE7	E3 ubiquitin-protein ligase CHIP OS=Homo sapiens GN=STUB1 PE=1 SV=2	0	12.108	14	4	5	34.8	7.36
P26639	Threonine--tRNA ligase, cytoplasmic OS=Homo sapiens GN=TARS PE=1 SV=3	0	12.078	5	3	3	83.4	7.23
Q92530	Proteasome inhibitor PI31 subunit OS=Homo sapiens GN=PSMF1 PE=1 SV=2	0	11.982	15	3	10	29.8	17.49
Q9UDY8	Mucosa-associated lymphoid tissue lymphoma translocation protein 1 OS=Homo sapiens GN=MALT1 PE=1 SV=1	0	11.961	6	4	4	92.2	7.02
Q13188	Serine/threonine-protein kinase 3 OS=Homo sapiens GN=STK3 PE=1 SV=2	0	11.92	6	2	2	56.3	6.32
P11171	Protein 4.1 OS=Homo sapiens GN=EPB41 PE=1 SV=4	0	11.892	7	5	5	97	4.67
Q15393	Splicing factor 3B subunit 3 OS=Homo sapiens GN=SF3B3 PE=1 SV=4	0	11.879	4	4	5	135.5	6.34
P25787	Proteasome subunit alpha type-2 OS=Homo sapiens GN=PSMA2 PE=1 SV=2	0	11.878	19	3	5	25.9	8.88
Q6NXT1	Ankyrin repeat domain-containing protein 54 OS=Homo sapiens GN=ANKRD54 PE=1 SV=2	0	11.794	8	2	4	32.5	11.72
O75663	TIP41-like protein OS=Homo sapiens GN=TIPRL PE=1 SV=2	0	11.763	13	3	6	31.4	7.35
P35637	RNA-binding protein FUS OS=Homo sapiens GN=FUS PE=1 SV=1	0	11.716	6	3	6	53.4	6.19
Q16875	6-phosphofructo-2-kinase/fructose-2,6-bisphosphatase 3 OS=Homo sapiens GN=PFKFB3 PE=1 SV=1	0	11.674	7	3	3	59.6	7.2
P60228	Eukaryotic translation initiation factor 3 subunit E OS=Homo sapiens GN=EIF3E PE=1 SV=1	0	11.658	9	5	8	52.2	1.66
Q9H0E2	Toll-interacting protein OS=Homo sapiens GN=TOLLIP PE=1 SV=1	0	11.62	11	3	10	30.3	21.06
Q8TEU7	Rap guanine nucleotide exchange factor 6 OS=Homo sapiens GN=RAPGEF6 PE=1 SV=2	0	11.616	3	4	6	179.3	6.5
Q96B36	Proline-rich AKT1 substrate 1 OS=Homo sapiens GN=AKT1S1 PE=1 SV=1	0	11.6	12	3	4	27.4	5.51
Q86Y46	Keratin, type II cytoskeletal 73 OS=Homo sapiens GN=KRT73 PE=1 SV=1	0	11.598	4	2	7	58.9	8.62
P30050	60S ribosomal protein L12 OS=Homo sapiens GN=RPL12 PE=1 SV=1	0	11.466	24	3	9	17.8	6.82
Q7L2H7	Eukaryotic translation initiation factor 3 subunit M OS=Homo sapiens GN=EIF3M PE=1 SV=1	0	11.463	7	3	4	42.5	2.17
O95239	Chromosome-associated kinesin KIF4A OS=Homo sapiens GN=KIF4A PE=1 SV=3	0	11.419	3	3	4	139.8	9.01
Q9Y2J2	Band 4.1-like protein 3 OS=Homo sapiens GN=EPB41L3 PE=1 SV=2	0	11.382	4	3	3	120.6	4.57
Q7L576	Cytoplasmic FMR1-interacting protein 1 OS=Homo sapiens GN=CYFIP1 PE=1 SV=1	0	11.347	3	4	6	145.1	9.08
Q9Y3F4	Serine-threonine kinase receptor-associated protein OS=Homo sapiens GN=STRAP PE=1 SV=1	0	11.318	11	3	6	38.4	5.8
Q9NPQ8	Synembryn-A OS=Homo sapiens GN=RIC8A PE=1 SV=3	0	11.305	8	3	3	59.7	3.45
Q14166	Tubulin--tyrosine ligase-like protein 12 OS=Homo sapiens GN=TTLL12 PE=1 SV=2	0	11.26	7	2	2	74.4	3.58
P23378	Glycine dehydrogenase (decarboxylating), mitochondrial OS=Homo sapiens GN=GLDC PE=1 SV=2	0	11.257	3	3	4	112.7	7.32
Q5VZ89	DENN domain-containing protein 4C OS=Homo sapiens GN=DENND4C PE=1 SV=3	0	11.114	2	3	5	212.6	6.31
Q96FW1	Ubiquitin thioesterase OTUB1 OS=Homo sapiens GN=OTUB1 PE=1 SV=2	0	11.002	10	2	4	31.3	4.82
P47756	F-actin-capping protein subunit beta OS=Homo sapiens GN=CAPZB PE=1 SV=4	0	10.95	7	2	10	31.3	8.43
Q9P258	Protein RCC2 OS=Homo sapiens GN=RCC2 PE=1 SV=2	0	10.949	3	1	4	56	11.85
Q8IYD1	Eukaryotic peptide chain release factor GTP-binding subunit ERF3B OS=Homo sapiens GN=GSPT2 PE=1 SV=2	0	10.935	8	4	4	68.8	4.8
O75083	WD repeat-containing protein 1 OS=Homo sapiens GN=WDR1 PE=1 SV=4	0	10.649	7	3	4	66.2	6.67
Q99767	Amyloid beta A4 precursor protein-binding family A member 2 OS=Homo sapiens GN=APBA2 PE=1 SV=3	0	10.644	5	2	2	82.5	6.78
P09429	High mobility group protein B1 OS=Homo sapiens GN=HMGB1 PE=1 SV=3	0	10.625	15	3	7	24.9	10.26
Q9UEY8	Gamma-adducin OS=Homo sapiens GN=ADD3 PE=1 SV=1	0	10.623	5	3	5	79.1	7.67
Q04206	Transcription factor p65 OS=Homo sapiens GN=RELA PE=1 SV=2	0	10.53	7	5	8	60.2	10.99
Q86UE8	Serine/threonine-protein kinase tousled-like 2 OS=Homo sapiens GN=TLK2 PE=1 SV=2	0	10.502	8	3	3	87.6	3.19
P36551	Oxygen-dependent coproporphyrinogen-III oxidase, mitochondrial OS=Homo sapiens GN=CPOX PE=1 SV=3	0	10.46	10	3	5	50.1	8.31
P62714	Serine/threonine-protein phosphatase 2A catalytic subunit beta isoform OS=Homo sapiens GN=PPP2CB PE=1 SV=1	0	10.459	13	3	4	35.6	6.75
Q9NQC7	Ubiquitin carboxyl-terminal hydrolase CYLD OS=Homo sapiens GN=CYLD PE=1 SV=1	0	10.353	5	4	4	107.2	4.56
P00918	Carbonic anhydrase 2 OS=Homo sapiens GN=CA2 PE=1 SV=2	0	10.335	8	3	8	29.2	7.59
O15371	Eukaryotic translation initiation factor 3 subunit D OS=Homo sapiens GN=EIF3D PE=1 SV=1	0	10.3	17	5	5	63.9	3.89
Q99873	Protein arginine N-methyltransferase 1 OS=Homo sapiens GN=PRMT1 PE=1 SV=2	0	10.293	15	4	5	41.5	4.58
Q5JTZ9	Alanine--tRNA ligase, mitochondrial OS=Homo sapiens GN=AARS2 PE=1 SV=1	0	10.241	5	3	3	107.3	2.35
P11413	Glucose-6-phosphate 1-dehydrogenase OS=Homo sapiens GN=G6PD PE=1 SV=4	0	10.185	6	3	4	59.2	4.88
Q9NYL9	Tropomodulin-3 OS=Homo sapiens GN=TMOD3 PE=1 SV=1	0	10.159	9	2	6	39.6	11.61
P53621	Coatomer subunit alpha OS=Homo sapiens GN=COPA PE=1 SV=2	0	10.157	4	4	7	138.3	3.89
Q9UGI8	Testin OS=Homo sapiens GN=TES PE=1 SV=1	0	10.116	9	4	4	48	5.04
P01861	Immunoglobulin heavy constant gamma 4 OS=Homo sapiens GN=IGHG4 PE=1 SV=1	0	10.091	15	3	6	35.9	6.51
O43426	Synaptojanin-1 OS=Homo sapiens GN=SYNJ1 PE=1 SV=2	0	10.054	3	3	3	173	7.49
O00459	Phosphatidylinositol 3-kinase regulatory subunit beta OS=Homo sapiens GN=PIK3R2 PE=1 SV=2	0	10.005	5	3	4	81.5	7.06
Q8NI08	Nuclear receptor coactivator 7 OS=Homo sapiens GN=NCOA7 PE=1 SV=2	0	9.998	6	3	5	106.1	6.87
Q9HC35	Echinoderm microtubule-associated protein-like 4 OS=Homo sapiens GN=EML4 PE=1 SV=3	0	9.922	4	3	3	108.8	4.09
O15372	Eukaryotic translation initiation factor 3 subunit H OS=Homo sapiens GN=EIF3H PE=1 SV=1	0	9.815	8	2	2	39.9	3.67
P52888	Thimet oligopeptidase OS=Homo sapiens GN=THOP1 PE=1 SV=2	0	9.779	7	3	4	78.8	0
Q86YZ3	Hornerin OS=Homo sapiens GN=HRNR PE=1 SV=2	0	9.727	5	3	6	282.2	4.58
P55060	Exportin-2 OS=Homo sapiens GN=CSE1L PE=1 SV=3	0	9.694	4	3	3	110.3	6.91
P31040	Succinate dehydrogenase [ubiquinone] flavoprotein subunit, mitochondrial OS=Homo sapiens GN=SDHA PE=1 SV=2	0	9.681	9	3	4	72.6	2.33
Q15003	Condensin complex subunit 2 OS=Homo sapiens GN=NCAPH PE=1 SV=3	0	9.625	5	3	3	82.5	2.85
Q96S55	ATPase WRNIP1 OS=Homo sapiens GN=WRNIP1 PE=1 SV=2	0	9.584	8	5	6	72.1	8.64
P04181	Ornithine aminotransferase, mitochondrial OS=Homo sapiens GN=OAT PE=1 SV=1	0	9.511	8	3	6	48.5	4.59
Q08J23	tRNA (cytosine(34)-C(5))-methyltransferase OS=Homo sapiens GN=NSUN2 PE=1 SV=2	0	9.455	5	4	6	86.4	11.13
Q92625	Ankyrin repeat and SAM domain-containing protein 1A OS=Homo sapiens GN=ANKS1A PE=1 SV=4	0	9.446	7	4	5	123	2.98
Q9NYF8	Bcl-2-associated transcription factor 1 OS=Homo sapiens GN=BCLAF1 PE=1 SV=2	0	9.445	5	4	10	106.1	0
P62280	40S ribosomal protein S11 OS=Homo sapiens GN=RPS11 PE=1 SV=3	0	9.422	16	2	6	18.4	0
Q9Y3R0	Glutamate receptor-interacting protein 1 OS=Homo sapiens GN=GRIP1 PE=1 SV=3	0	9.295	4	3	4	122.3	5.83
Q86WB0	Nuclear-interacting partner of ALK OS=Homo sapiens GN=ZC3HC1 PE=1 SV=1	0	9.237	5	1	2	55.2	7.04
P60174	Triosephosphate isomerase OS=Homo sapiens GN=TPI1 PE=1 SV=3	0	9.186	8	2	5	30.8	7
P07355	Annexin A2 OS=Homo sapiens GN=ANXA2 PE=1 SV=2	0	9.115	9	2	3	38.6	3.26
O75694	Nuclear pore complex protein Nup155 OS=Homo sapiens GN=NUP155 PE=1 SV=1	0	9.092	3	2	4	155.1	10.57
Q9NRN7	L-aminoadipate-semialdehyde dehydrogenase-phosphopantetheinyl transferase OS=Homo sapiens GN=AASDHPPT PE=1 SV=2	0	9.049	10	3	4	35.8	8.47
Q9BXJ9	N-alpha-acetyltransferase 15, NatA auxiliary subunit OS=Homo sapiens GN=NAA15 PE=1 SV=1	0	9.04	5	3	4	101.2	7.58
Q9Y230	RuvB-like 2 OS=Homo sapiens GN=RUVBL2 PE=1 SV=3	0	9.023	7	3	4	51.1	5.52
Q14683	Structural maintenance of chromosomes protein 1A OS=Homo sapiens GN=SMC1A PE=1 SV=2	0	8.999	2	3	4	143.1	6.19
O75717	WD repeat and HMG-box DNA-binding protein 1 OS=Homo sapiens GN=WDHD1 PE=1 SV=1	0	8.962	3	3	4	125.9	9.22
Q15811	Intersectin-1 OS=Homo sapiens GN=ITSN1 PE=1 SV=3	0	8.941	2	3	3	195.3	6.48
P30101	Protein disulfide-isomerase A3 OS=Homo sapiens GN=PDIA3 PE=1 SV=4	0	8.813	5	2	3	56.7	2.32
Q9HAH7	Probable fibrosin-1 OS=Homo sapiens GN=FBRS PE=1 SV=3	0	8.74	7	2	2	48.4	4.83
P0DN79	Cystathionine beta-synthase-like protein OS=Homo sapiens GN=CBSL PE=1 SV=1	0	8.697	5	3	6	60.5	8.95
P62826	GTP-binding nuclear protein Ran OS=Homo sapiens GN=RAN PE=1 SV=3	0	8.695	10	2	4	24.4	8.15
P62873	Guanine nucleotide-binding protein G(I)/G(S)/G(T) subunit beta-1 OS=Homo sapiens GN=GNB1 PE=1 SV=3	0	8.682	10	2	2	37.4	5.58
P11802	Cyclin-dependent kinase 4 OS=Homo sapiens GN=CDK4 PE=1 SV=2	0	8.68	12	3	4	33.7	4.3
Q8NG08	DNA helicase B OS=Homo sapiens GN=HELB PE=1 SV=2	0	8.616	2	3	5	123.2	10.08
Q86V81	THO complex subunit 4 OS=Homo sapiens GN=ALYREF PE=1 SV=3	0	8.592	16	3	6	26.9	2.82
Q96P16	Regulation of nuclear pre-mRNA domain-containing protein 1A OS=Homo sapiens GN=RPRD1A PE=1 SV=1	0	8.575	6	1	1	35.7	3.92
P28072	Proteasome subunit beta type-6 OS=Homo sapiens GN=PSMB6 PE=1 SV=4	0	8.561	13	3	6	25.3	10.17
P40939	Trifunctional enzyme subunit alpha, mitochondrial OS=Homo sapiens GN=HADHA PE=1 SV=2	0	8.494	8	4	5	82.9	1.71
Q13435	Splicing factor 3B subunit 2 OS=Homo sapiens GN=SF3B2 PE=1 SV=2	0	8.486	3	2	3	100.2	2.15
Q15042	Rab3 GTPase-activating protein catalytic subunit OS=Homo sapiens GN=RAB3GAP1 PE=1 SV=3	0	8.465	5	4	5	110.5	6.9
Q8N6N3	UPF0690 protein C1orf52 OS=Homo sapiens GN=C1orf52 PE=1 SV=1	0	8.361	18	3	7	20.6	2.11
P12268	Inosine-5'-monophosphate dehydrogenase 2 OS=Homo sapiens GN=IMPDH2 PE=1 SV=2	0	8.344	10	4	4	55.8	1.78
Q9UNN5	FAS-associated factor 1 OS=Homo sapiens GN=FAF1 PE=1 SV=2	0	8.269	4	2	4	73.9	7.52
Q16527	Cysteine and glycine-rich protein 2 OS=Homo sapiens GN=CSRP2 PE=1 SV=3	0	8.263	17	2	3	20.9	5.35
Q04917	14-3-3 protein eta OS=Homo sapiens GN=YWHAH PE=1 SV=4	0	8.252	13	3	5	28.2	6.26
P07195	L-lactate dehydrogenase B chain OS=Homo sapiens GN=LDHB PE=1 SV=2	0	8.234	9	3	4	36.6	3.7
Q969V6	MKL/myocardin-like protein 1 OS=Homo sapiens GN=MKL1 PE=1 SV=1	0	8.195	3	2	2	98.9	5.14
Q2M2I5	Keratin, type I cytoskeletal 24 OS=Homo sapiens GN=KRT24 PE=1 SV=1	0	8.141	5	3	14	55.1	19.53
O43242	26S proteasome non-ATPase regulatory subunit 3 OS=Homo sapiens GN=PSMD3 PE=1 SV=2	0	8.047	7	3	3	60.9	1.69
Q9NSE4	Isoleucine--tRNA ligase, mitochondrial OS=Homo sapiens GN=IARS2 PE=1 SV=2	0	7.997	2	1	2	113.7	6.8
P43686	26S protease regulatory subunit 6B OS=Homo sapiens GN=PSMC4 PE=1 SV=2	0	7.985	10	4	5	47.3	0
Q5JUX0	Spindlin-3 OS=Homo sapiens GN=SPIN3 PE=1 SV=1	0	7.953	20	3	3	29.2	2.1
P17844	Probable ATP-dependent RNA helicase DDX5 OS=Homo sapiens GN=DDX5 PE=1 SV=1	0	7.93	5	3	3	69.1	1.73
P18124	60S ribosomal protein L7 OS=Homo sapiens GN=RPL7 PE=1 SV=1	0	7.92	12	2	4	29.2	4.18
O75113	NEDD4-binding protein 1 OS=Homo sapiens GN=N4BP1 PE=1 SV=4	0	7.906	4	2	3	100.3	6.51
Q9NYU2	UDP-glucose:glycoprotein glucosyltransferase 1 OS=Homo sapiens GN=UGGT1 PE=1 SV=3	0	7.86	3	3	3	177.1	3.96
Q9UBN7	Histone deacetylase 6 OS=Homo sapiens GN=HDAC6 PE=1 SV=2	0	7.829	2	3	4	131.3	5.79
O15042	U2 snRNP-associated SURP motif-containing protein OS=Homo sapiens GN=U2SURP PE=1 SV=2	0	7.825	3	2	3	118.2	7.13
Q7KZF4	Staphylococcal nuclease domain-containing protein 1 OS=Homo sapiens GN=SND1 PE=1 SV=1	0	7.683	3	2	3	101.9	5.11
Q9HB71	Calcyclin-binding protein OS=Homo sapiens GN=CACYBP PE=1 SV=2	0	7.671	10	2	2	26.2	2.79
Q8NCE2	Myotubularin-related protein 14 OS=Homo sapiens GN=MTMR14 PE=1 SV=2	0	7.67	7	2	2	72.2	2.84
Q9Y5B9	FACT complex subunit SPT16 OS=Homo sapiens GN=SUPT16H PE=1 SV=1	0	7.644	2	2	2	119.8	4.72
P53992	Protein transport protein Sec24C OS=Homo sapiens GN=SEC24C PE=1 SV=3	0	7.637	3	2	3	118.2	4.34
Q99460	26S proteasome non-ATPase regulatory subunit 1 OS=Homo sapiens GN=PSMD1 PE=1 SV=2	0	7.63	2	2	3	105.8	5.86
Q3YEC7	Rab-like protein 6 OS=Homo sapiens GN=RABL6 PE=1 SV=2	0	7.549	5	2	2	79.5	3.63
P62750	60S ribosomal protein L23a OS=Homo sapiens GN=RPL23A PE=1 SV=1	0	7.547	16	2	2	17.7	4.55
P49736	DNA replication licensing factor MCM2 OS=Homo sapiens GN=MCM2 PE=1 SV=4	0	7.51	6	3	3	101.8	3.79
P61247	40S ribosomal protein S3a OS=Homo sapiens GN=RPS3A PE=1 SV=2	0	7.495	11	3	3	29.9	1.91
P35612	Beta-adducin OS=Homo sapiens GN=ADD2 PE=1 SV=3	0	7.484	5	3	5	80.8	9.79
O43776	Asparagine--tRNA ligase, cytoplasmic OS=Homo sapiens GN=NARS PE=1 SV=1	0	7.457	5	2	3	62.9	4.38
Q12874	Splicing factor 3A subunit 3 OS=Homo sapiens GN=SF3A3 PE=1 SV=1	0	7.382	4	2	3	58.8	4.67
Q8WWI1	LIM domain only protein 7 OS=Homo sapiens GN=LMO7 PE=1 SV=3	0	7.375	4	3	3	192.6	0
P53805	Calcipressin-1 OS=Homo sapiens GN=RCAN1 PE=1 SV=4	0	7.231	9	1	1	28.1	3.68
Q08211	ATP-dependent RNA helicase A OS=Homo sapiens GN=DHX9 PE=1 SV=4	0	7.187	2	3	4	140.9	4.08
Q92734	Protein TFG OS=Homo sapiens GN=TFG PE=1 SV=2	0	7.137	12	2	2	43.4	3.33
P63241	Eukaryotic translation initiation factor 5A-1 OS=Homo sapiens GN=EIF5A PE=1 SV=2	0	7.127	18	4	4	16.8	2.22
P00338	L-lactate dehydrogenase A chain OS=Homo sapiens GN=LDHA PE=1 SV=2	0	7.097	7	2	3	36.7	3.7
Q9NUP9	Protein lin-7 homolog C OS=Homo sapiens GN=LIN7C PE=1 SV=1	0	7.094	14	2	3	21.8	2.42
Q9H2M9	Rab3 GTPase-activating protein non-catalytic subunit OS=Homo sapiens GN=RAB3GAP2 PE=1 SV=1	0	7.073	3	3	4	155.9	4.5
O00231	26S proteasome non-ATPase regulatory subunit 11 OS=Homo sapiens GN=PSMD11 PE=1 SV=3	0	7.041	7	3	3	47.4	0
Q14677	Clathrin interactor 1 OS=Homo sapiens GN=CLINT1 PE=1 SV=1	0	7.039	5	2	2	68.2	4.55
P02765	Alpha-2-HS-glycoprotein OS=Homo sapiens GN=AHSG PE=1 SV=1	0	7.025	4	1	1	39.3	3.9
P51617	Interleukin-1 receptor-associated kinase 1 OS=Homo sapiens GN=IRAK1 PE=1 SV=2	0	6.977	3	2	5	76.5	6.72
P30876	DNA-directed RNA polymerase II subunit RPB2 OS=Homo sapiens GN=POLR2B PE=1 SV=1	0	6.934	2	2	3	133.8	2.73
Q14157	Ubiquitin-associated protein 2-like OS=Homo sapiens GN=UBAP2L PE=1 SV=2	0	6.902	2	2	2	114.5	4.1
P03243	E1B 55 kDa protein OS=Human adenovirus C serotype 5 PE=1 SV=1	0	6.853	7	2	5	55	5.98
O94832	Unconventional myosin-Id OS=Homo sapiens GN=MYO1D PE=1 SV=2	0	6.83	3	3	3	116.1	5.98
Q13573	SNW domain-containing protein 1 OS=Homo sapiens GN=SNW1 PE=1 SV=1	0	6.827	5	2	2	61.5	3.95
Q9BW92	Threonine--tRNA ligase, mitochondrial OS=Homo sapiens GN=TARS2 PE=1 SV=1	0	6.82	4	3	3	81	6.45
P47755	F-actin-capping protein subunit alpha-2 OS=Homo sapiens GN=CAPZA2 PE=1 SV=3	0	6.796	10	2	5	32.9	6.25
Q12905	Interleukin enhancer-binding factor 2 OS=Homo sapiens GN=ILF2 PE=1 SV=2	0	6.778	4	1	1	43	3.64
Q9NQW6	Anillin OS=Homo sapiens GN=ANLN PE=1 SV=2	0	6.731	2	2	4	124.1	5.06
P25098	Beta-adrenergic receptor kinase 1 OS=Homo sapiens GN=GRK2 PE=1 SV=2	0	6.674	3	2	2	79.5	2.13
Q9NYA4	Myotubularin-related protein 4 OS=Homo sapiens GN=MTMR4 PE=1 SV=2	0	6.588	2	3	5	133.3	6.12
Q13627	Dual specificity tyrosine-phosphorylation-regulated kinase 1A OS=Homo sapiens GN=DYRK1A PE=1 SV=2	0	6.564	4	3	3	85.5	0
P28340	DNA polymerase delta catalytic subunit OS=Homo sapiens GN=POLD1 PE=1 SV=2	0	6.555	4	3	3	123.6	2.22
Q9C026	E3 ubiquitin-protein ligase TRIM9 OS=Homo sapiens GN=TRIM9 PE=1 SV=1	0	6.543	4	2	3	79.1	5.81
Q13561	Dynactin subunit 2 OS=Homo sapiens GN=DCTN2 PE=1 SV=4	0	6.518	8	3	4	44.2	5.72
O14646	Chromodomain-helicase-DNA-binding protein 1 OS=Homo sapiens GN=CHD1 PE=1 SV=2	0	6.505	1	2	2	196.6	4.09
Q86V97	Kelch repeat and BTB domain-containing protein 6 OS=Homo sapiens GN=KBTBD6 PE=1 SV=1	0	6.473	4	3	4	76.1	6.03
P01116	GTPase KRas OS=Homo sapiens GN=KRAS PE=1 SV=1	0	6.469	13	2	3	21.6	5.85
Q8WV41	Sorting nexin-33 OS=Homo sapiens GN=SNX33 PE=1 SV=1	0	6.465	6	2	2	65.2	2.11
Q93075	Putative deoxyribonuclease TATDN2 OS=Homo sapiens GN=TATDN2 PE=1 SV=2	0	6.459	2	1	2	85	2.82
P28482	Mitogen-activated protein kinase 1 OS=Homo sapiens GN=MAPK1 PE=1 SV=3	0	6.412	6	2	3	41.4	4.76
Q9UHB9	Signal recognition particle subunit SRP68 OS=Homo sapiens GN=SRP68 PE=1 SV=2	0	6.41	7	2	5	70.7	2.33
Q8WUA2	Peptidyl-prolyl cis-trans isomerase-like 4 OS=Homo sapiens GN=PPIL4 PE=1 SV=1	0	6.394	6	2	3	57.2	2.68
Q96QK1	Vacuolar protein sorting-associated protein 35 OS=Homo sapiens GN=VPS35 PE=1 SV=2	0	6.383	4	3	3	91.6	5.51
O00170	AH receptor-interacting protein OS=Homo sapiens GN=AIP PE=1 SV=2	0	6.369	9	2	3	37.6	0
Q9HCC0	Methylcrotonoyl-CoA carboxylase beta chain, mitochondrial OS=Homo sapiens GN=MCCC2 PE=1 SV=1	0	6.296	4	1	1	61.3	3.32
Q5RKV6	Exosome complex component MTR3 OS=Homo sapiens GN=EXOSC6 PE=1 SV=1	0	6.266	11	3	3	28.2	0
Q15788	Nuclear receptor coactivator 1 OS=Homo sapiens GN=NCOA1 PE=1 SV=3	0	6.262	1	1	1	156.7	2.54
P62136	Serine/threonine-protein phosphatase PP1-alpha catalytic subunit OS=Homo sapiens GN=PPP1CA PE=1 SV=1	0	6.258	5	1	2	37.5	3.31
P61081	NEDD8-conjugating enzyme Ubc12 OS=Homo sapiens GN=UBE2M PE=1 SV=1	0	6.241	11	2	2	20.9	0
Q9NXC5	GATOR complex protein MIOS OS=Homo sapiens GN=MIOS PE=1 SV=2	0	6.225	4	2	3	98.5	1.64
P55036	26S proteasome non-ATPase regulatory subunit 4 OS=Homo sapiens GN=PSMD4 PE=1 SV=1	0	6.221	7	2	3	40.7	2.57
Q9NVS9	Pyridoxine-5'-phosphate oxidase OS=Homo sapiens GN=PNPO PE=1 SV=1	0	6.197	16	2	3	30	0
O60256	Phosphoribosyl pyrophosphate synthase-associated protein 2 OS=Homo sapiens GN=PRPSAP2 PE=1 SV=1	0	6.181	11	3	5	40.9	2.25
P51991	Heterogeneous nuclear ribonucleoprotein A3 OS=Homo sapiens GN=HNRNPA3 PE=1 SV=2	0	6.177	11	3	4	39.6	0
Q01804	OTU domain-containing protein 4 OS=Homo sapiens GN=OTUD4 PE=1 SV=4	0	6.173	3	2	3	124	4.21
Q15185	Prostaglandin E synthase 3 OS=Homo sapiens GN=PTGES3 PE=1 SV=1	0	6.169	17	3	6	18.7	9.25
Q9NYF3	Protein FAM53C OS=Homo sapiens GN=FAM53C PE=1 SV=1	0	6.166	6	2	3	43.1	1.86
Q9P2J5	Leucine--tRNA ligase, cytoplasmic OS=Homo sapiens GN=LARS PE=1 SV=2	0	6.134	4	3	3	134.4	0
Q5VVJ2	Histone H2A deubiquitinase MYSM1 OS=Homo sapiens GN=MYSM1 PE=1 SV=1	0	6.125	6	3	3	95	2.12
P11766	Alcohol dehydrogenase class-3 OS=Homo sapiens GN=ADH5 PE=1 SV=4	0	6.124	3	1	1	39.7	2.82
P49720	Proteasome subunit beta type-3 OS=Homo sapiens GN=PSMB3 PE=1 SV=2	0	6.124	17	2	2	22.9	2.31
Q13371	Phosducin-like protein OS=Homo sapiens GN=PDCL PE=1 SV=3	0	6.12	6	2	2	34.3	2.03
Q9NQ92	Coordinator of PRMT5 and differentiation stimulator OS=Homo sapiens GN=COPRS PE=1 SV=3	0	6.08	14	1	2	20.1	4.4
Q6UUV7	CREB-regulated transcription coactivator 3 OS=Homo sapiens GN=CRTC3 PE=1 SV=2	0	6.049	5	2	2	66.9	2.66
Q5JTC6	APC membrane recruitment protein 1 OS=Homo sapiens GN=AMER1 PE=1 SV=2	0	6.031	3	2	2	124	4.41
P15531	Nucleoside diphosphate kinase A OS=Homo sapiens GN=NME1 PE=1 SV=1	0	6.018	14	2	3	17.1	1.76
Q9BRP1	Programmed cell death protein 2-like OS=Homo sapiens GN=PDCD2L PE=1 SV=1	0	5.976	11	2	3	39.4	4.39
P23921	Ribonucleoside-diphosphate reductase large subunit OS=Homo sapiens GN=RRM1 PE=1 SV=1	0	5.965	3	2	2	90	4.14
P62424	60S ribosomal protein L7a OS=Homo sapiens GN=RPL7A PE=1 SV=2	0	5.957	8	2	2	30	2.41
Q15654	Thyroid receptor-interacting protein 6 OS=Homo sapiens GN=TRIP6 PE=1 SV=3	0	5.915	4	1	2	50.3	4.45
P62333	26S protease regulatory subunit 10B OS=Homo sapiens GN=PSMC6 PE=1 SV=1	0	5.911	7	2	3	44.1	0
Q9P2D3	HEAT repeat-containing protein 5B OS=Homo sapiens GN=HEATR5B PE=1 SV=2	0	5.88	1	2	2	224.2	2.62
O60502	Protein O-GlcNAcase OS=Homo sapiens GN=MGEA5 PE=1 SV=2	0	5.868	3	2	3	102.8	2.01
Q96KB5	Lymphokine-activated killer T-cell-originated protein kinase OS=Homo sapiens GN=PBK PE=1 SV=3	0	5.853	8	2	2	36.1	0
P19174	1-phosphatidylinositol 4,5-bisphosphate phosphodiesterase gamma-1 OS=Homo sapiens GN=PLCG1 PE=1 SV=1	0	5.842	2	2	2	148.4	4.2
P52294	Importin subunit alpha-5 OS=Homo sapiens GN=KPNA1 PE=1 SV=3	0	5.793	4	2	2	60.2	2.77
P42704	Leucine-rich PPR motif-containing protein, mitochondrial OS=Homo sapiens GN=LRPPRC PE=1 SV=3	0	5.792	1	1	2	157.8	5.67
Q8TCY9	Up-regulator of cell proliferation OS=Homo sapiens GN=URGCP PE=1 SV=2	0	5.792	1	1	1	104.9	3.06
Q8IWX8	Calcium homeostasis endoplasmic reticulum protein OS=Homo sapiens GN=CHERP PE=1 SV=3	0	5.778	3	2	2	103.6	2.02
O95831	Apoptosis-inducing factor 1, mitochondrial OS=Homo sapiens GN=AIFM1 PE=1 SV=1	0	5.766	5	2	5	66.9	4.26
P53041	Serine/threonine-protein phosphatase 5 OS=Homo sapiens GN=PPP5C PE=1 SV=1	0	5.756	3	1	2	56.8	4.98
O00264	Membrane-associated progesterone receptor component 1 OS=Homo sapiens GN=PGRMC1 PE=1 SV=3	0	5.75	8	2	2	21.7	0
P23526	Adenosylhomocysteinase OS=Homo sapiens GN=AHCY PE=1 SV=4	0	5.73	10	3	4	47.7	6.34
O14641	Segment polarity protein dishevelled homolog DVL-2 OS=Homo sapiens GN=DVL2 PE=1 SV=1	0	5.708	5	3	3	78.9	4.07
O00221	NF-kappa-B inhibitor epsilon OS=Homo sapiens GN=NFKBIE PE=1 SV=3	0	5.667	4	1	2	52.8	6.98
Q9NZ09	Ubiquitin-associated protein 1 OS=Homo sapiens GN=UBAP1 PE=1 SV=1	0	5.665	4	1	1	55	2.48
Q9Y2L1	Exosome complex exonuclease RRP44 OS=Homo sapiens GN=DIS3 PE=1 SV=2	0	5.629	3	2	4	108.9	7.18
P46783	40S ribosomal protein S10 OS=Homo sapiens GN=RPS10 PE=1 SV=1	0	5.627	15	1	7	18.9	5.22
O00423	Echinoderm microtubule-associated protein-like 1 OS=Homo sapiens GN=EML1 PE=1 SV=3	0	5.613	3	2	2	89.8	2.93
Q9H4L7	SWI/SNF-related matrix-associated actin-dependent regulator of chromatin subfamily A containing DEAD/H box 1 OS=Homo sapiens GN=SMARCAD1 PE=1 SV=2	0	5.607	1	1	1	117.3	3.1
O43670	BUB3-interacting and GLEBS motif-containing protein ZNF207 OS=Homo sapiens GN=ZNF207 PE=1 SV=1	0	5.561	3	2	2	50.7	2.84
O60333	Kinesin-like protein KIF1B OS=Homo sapiens GN=KIF1B PE=1 SV=5	0	5.525	1	1	1	204.3	3.02
Q92769	Histone deacetylase 2 OS=Homo sapiens GN=HDAC2 PE=1 SV=2	0	5.517	6	3	4	55.3	2.53
Q14204	Cytoplasmic dynein 1 heavy chain 1 OS=Homo sapiens GN=DYNC1H1 PE=1 SV=5	0	5.501	1	2	3	532.1	0
Q92499	ATP-dependent RNA helicase DDX1 OS=Homo sapiens GN=DDX1 PE=1 SV=2	0	5.485	6	3	4	82.4	4.5
Q92585	Mastermind-like protein 1 OS=Homo sapiens GN=MAML1 PE=1 SV=3	0	5.452	3	2	2	108	4.36
O60610	Protein diaphanous homolog 1 OS=Homo sapiens GN=DIAPH1 PE=1 SV=2	0	5.419	1	1	1	141.3	2.11
P61158	Actin-related protein 3 OS=Homo sapiens GN=ACTR3 PE=1 SV=3	0	5.409	8	2	2	47.3	4.24
Q92900	Regulator of nonsense transcripts 1 OS=Homo sapiens GN=UPF1 PE=1 SV=2	0	5.399	3	2	2	124.3	2.58
P14314	Glucosidase 2 subunit beta OS=Homo sapiens GN=PRKCSH PE=1 SV=2	0	5.361	4	2	3	59.4	6.58
Q12768	WASH complex subunit 5 OS=Homo sapiens GN=WASHC5 PE=1 SV=1	0	5.304	3	2	2	134.2	2.04
P56192	Methionine--tRNA ligase, cytoplasmic OS=Homo sapiens GN=MARS PE=1 SV=2	0	5.302	1	1	1	101.1	2.65
Q8N684	Cleavage and polyadenylation specificity factor subunit 7 OS=Homo sapiens GN=CPSF7 PE=1 SV=1	0	5.198	7	2	3	52	1.64
Q9UHD8	Septin-9 OS=Homo sapiens GN=SEPT9 PE=1 SV=2	0	5.134	4	2	2	65.4	4.17
P51610	Host cell factor 1 OS=Homo sapiens GN=HCFC1 PE=1 SV=2	0	5.121	1	1	1	208.6	2.61
Q96II8	Leucine-rich repeat and calponin homology domain-containing protein 3 OS=Homo sapiens GN=LRCH3 PE=1 SV=2	0	5.103	3	1	2	86	0
Q96SB3	Neurabin-2 OS=Homo sapiens GN=PPP1R9B PE=1 SV=2	0	5.094	3	2	2	89.1	4.34
Q9P2I0	Cleavage and polyadenylation specificity factor subunit 2 OS=Homo sapiens GN=CPSF2 PE=1 SV=2	0	5.088	2	1	1	88.4	2.9
O15027	Protein transport protein Sec16A OS=Homo sapiens GN=SEC16A PE=1 SV=3	0	5.087	1	2	3	233.4	5.67
Q6WKZ4	Rab11 family-interacting protein 1 OS=Homo sapiens GN=RAB11FIP1 PE=1 SV=3	0	5.083	1	1	1	137.1	3.57
Q8TEQ6	Gem-associated protein 5 OS=Homo sapiens GN=GEMIN5 PE=1 SV=3	0	5.058	1	1	1	168.5	2.46
O75396	Vesicle-trafficking protein SEC22b OS=Homo sapiens GN=SEC22B PE=1 SV=4	0	5.048	7	1	1	24.6	1.87
P54252	Ataxin-3 OS=Homo sapiens GN=ATXN3 PE=1 SV=4	0	5.036	4	1	1	41.8	2.36
Q9NZI8	Insulin-like growth factor 2 mRNA-binding protein 1 OS=Homo sapiens GN=IGF2BP1 PE=1 SV=2	0	5.018	5	2	2	63.4	2.11
Q96DG6	Carboxymethylenebutenolidase homolog OS=Homo sapiens GN=CMBL PE=1 SV=1	0	5.006	8	2	3	28	1.99
Q6PJI9	GATOR complex protein WDR59 OS=Homo sapiens GN=WDR59 PE=1 SV=2	0	5	3	2	3	109.7	4.9
Q14558	Phosphoribosyl pyrophosphate synthase-associated protein 1 OS=Homo sapiens GN=PRPSAP1 PE=1 SV=2	0	4.968	8	2	4	39.4	2.25
Q9UBQ5	Eukaryotic translation initiation factor 3 subunit K OS=Homo sapiens GN=EIF3K PE=1 SV=1	0	4.957	7	1	2	25	2.84
Q9P270	SLAIN motif-containing protein 2 OS=Homo sapiens GN=SLAIN2 PE=1 SV=2	0	4.933	5	2	2	62.5	2.94
Q9HCN4	GPN-loop GTPase 1 OS=Homo sapiens GN=GPN1 PE=1 SV=1	0	4.922	4	1	1	41.7	2.6
Q00325	Phosphate carrier protein, mitochondrial OS=Homo sapiens GN=SLC25A3 PE=1 SV=2	0	4.914	5	2	3	40.1	0
Q32MZ4	Leucine-rich repeat flightless-interacting protein 1 OS=Homo sapiens GN=LRRFIP1 PE=1 SV=2	0	4.913	2	1	1	89.2	3.49
O43823	A-kinase anchor protein 8 OS=Homo sapiens GN=AKAP8 PE=1 SV=1	0	4.897	4	1	2	76.1	2.11
O95677	Eyes absent homolog 4 OS=Homo sapiens GN=EYA4 PE=1 SV=2	0	4.894	2	1	1	69.5	2.67
P49023	Paxillin OS=Homo sapiens GN=PXN PE=1 SV=3	0	4.891	3	1	1	64.5	2.83
A6QL63	Ankyrin repeat and BTB/POZ domain-containing protein BTBD11 OS=Homo sapiens GN=BTBD11 PE=2 SV=3	0	4.882	2	1	1	120.8	2.6
O43592	Exportin-T OS=Homo sapiens GN=XPOT PE=1 SV=2	0	4.871	2	1	1	109.9	2.44
O75164	Lysine-specific demethylase 4A OS=Homo sapiens GN=KDM4A PE=1 SV=2	0	4.865	3	2	2	120.6	2.63
O00418	Eukaryotic elongation factor 2 kinase OS=Homo sapiens GN=EEF2K PE=1 SV=2	0	4.853	3	2	2	82.1	2.43
Q9H425	Uncharacterized protein C1orf198 OS=Homo sapiens GN=C1orf198 PE=1 SV=1	0	4.837	5	1	1	36.3	2.74
P54819	Adenylate kinase 2, mitochondrial OS=Homo sapiens GN=AK2 PE=1 SV=2	0	4.826	7	1	3	26.5	5.34
P27824	Calnexin OS=Homo sapiens GN=CANX PE=1 SV=2	0	4.819	3	1	3	67.5	5.27
Q9H7S9	Zinc finger protein 703 OS=Homo sapiens GN=ZNF703 PE=1 SV=1	0	4.79	3	1	1	58.2	2.7
Q8IYI6	Exocyst complex component 8 OS=Homo sapiens GN=EXOC8 PE=1 SV=2	0	4.788	2	1	1	81.7	2.74
Q9Y508	E3 ubiquitin-protein ligase RNF114 OS=Homo sapiens GN=RNF114 PE=1 SV=1	0	4.786	8	2	2	25.7	2.19
Q96FS4	Signal-induced proliferation-associated protein 1 OS=Homo sapiens GN=SIPA1 PE=1 SV=1	0	4.786	2	2	2	112.1	0
P55010	Eukaryotic translation initiation factor 5 OS=Homo sapiens GN=EIF5 PE=1 SV=2	0	4.783	4	2	2	49.2	0
Q8IZH2	5'-3' exoribonuclease 1 OS=Homo sapiens GN=XRN1 PE=1 SV=1	0	4.76	2	2	2	194	0
Q2TAL8	Glutamine-rich protein 1 OS=Homo sapiens GN=QRICH1 PE=1 SV=1	0	4.742	1	1	2	86.4	2.56
Q6PKG0	La-related protein 1 OS=Homo sapiens GN=LARP1 PE=1 SV=2	0	4.735	2	2	2	123.4	2.51
Q13642	Four and a half LIM domains protein 1 OS=Homo sapiens GN=FHL1 PE=1 SV=4	0	4.734	4	1	1	36.2	2.38
O60216	Double-strand-break repair protein rad21 homolog OS=Homo sapiens GN=RAD21 PE=1 SV=2	0	4.729	2	1	1	71.6	2.25
Q9H201	Epsin-3 OS=Homo sapiens GN=EPN3 PE=2 SV=1	0	4.72	2	1	1	68.2	2.98
O95299	NADH dehydrogenase [ubiquinone] 1 alpha subcomplex subunit 10, mitochondrial OS=Homo sapiens GN=NDUFA10 PE=1 SV=1	0	4.713	5	1	1	40.7	2.46
Q9Y2Q3	Glutathione S-transferase kappa 1 OS=Homo sapiens GN=GSTK1 PE=1 SV=3	0	4.706	6	1	2	25.5	2.44
O14950	Myosin regulatory light chain 12B OS=Homo sapiens GN=MYL12B PE=1 SV=2	0	4.674	6	1	2	19.8	4.6
Q5TZA2	Rootletin OS=Homo sapiens GN=CROCC PE=1 SV=1	0	4.63	1	2	2	228.4	3.6
P20618	Proteasome subunit beta type-1 OS=Homo sapiens GN=PSMB1 PE=1 SV=2	0	4.623	4	1	1	26.5	2.5
P00492	Hypoxanthine-guanine phosphoribosyltransferase OS=Homo sapiens GN=HPRT1 PE=1 SV=2	0	4.612	10	2	4	24.6	3.71
Q7Z4Q2	HEAT repeat-containing protein 3 OS=Homo sapiens GN=HEATR3 PE=1 SV=2	0	4.61	4	2	2	74.5	4.01
P62195	26S protease regulatory subunit 8 OS=Homo sapiens GN=PSMC5 PE=1 SV=1	0	4.597	3	1	1	45.6	2.27
Q9H706	GRB2-associated and regulator of MAPK protein 1 OS=Homo sapiens GN=GAREM1 PE=1 SV=2	0	4.592	2	1	1	97.1	2.44
Q14671	Pumilio homolog 1 OS=Homo sapiens GN=PUM1 PE=1 SV=3	0	4.579	1	1	3	126.4	2.62
O14617	AP-3 complex subunit delta-1 OS=Homo sapiens GN=AP3D1 PE=1 SV=1	0	4.548	1	1	1	130.1	3.02
P15104	Glutamine synthetase OS=Homo sapiens GN=GLUL PE=1 SV=4	0	4.539	9	2	2	42	0
Q8IXB1	DnaJ homolog subfamily C member 10 OS=Homo sapiens GN=DNAJC10 PE=1 SV=2	0	4.502	3	2	2	91	0
P04843	Dolichyl-diphosphooligosaccharide--protein glycosyltransferase subunit 1 OS=Homo sapiens GN=RPN1 PE=1 SV=1	0	4.49	6	2	2	68.5	0
P48634	Protein PRRC2A OS=Homo sapiens GN=PRRC2A PE=1 SV=3	0	4.476	1	2	2	228.7	1.81
O14579	Coatomer subunit epsilon OS=Homo sapiens GN=COPE PE=1 SV=3	0	4.455	16	3	3	34.5	0
Q9C0B0	RING finger protein unkempt homolog OS=Homo sapiens GN=UNK PE=1 SV=2	0	4.453	2	2	2	88	0
Q53T59	HCLS1-binding protein 3 OS=Homo sapiens GN=HS1BP3 PE=1 SV=1	0	4.441	5	1	1	42.8	0
P54289	Voltage-dependent calcium channel subunit alpha-2/delta-1 OS=Homo sapiens GN=CACNA2D1 PE=1 SV=3	0	4.431	2	2	2	124.5	1.8
P08195	4F2 cell-surface antigen heavy chain OS=Homo sapiens GN=SLC3A2 PE=1 SV=3	0	4.42	2	1	1	68	2.82
Q99700	Ataxin-2 OS=Homo sapiens GN=ATXN2 PE=1 SV=2	0	4.372	3	2	2	140.2	0
P13995	Bifunctional methylenetetrahydrofolate dehydrogenase/cyclohydrolase, mitochondrial OS=Homo sapiens GN=MTHFD2 PE=1 SV=2	0	4.34	3	1	1	37.9	2.63
Q9BV44	THUMP domain-containing protein 3 OS=Homo sapiens GN=THUMPD3 PE=1 SV=1	0	4.313	2	1	1	57	2.98
O94888	UBX domain-containing protein 7 OS=Homo sapiens GN=UBXN7 PE=1 SV=2	0	4.235	3	1	1	54.8	2.49
O15144	Actin-related protein 2/3 complex subunit 2 OS=Homo sapiens GN=ARPC2 PE=1 SV=1	0	4.23	4	1	1	34.3	2.56
O14795	Protein unc-13 homolog B OS=Homo sapiens GN=UNC13B PE=1 SV=2	0	4.214	1	1	2	180.6	4.82
Q9UMR2	ATP-dependent RNA helicase DDX19B OS=Homo sapiens GN=DDX19B PE=1 SV=1	0	4.196	5	1	3	53.9	2.21
P06737	Glycogen phosphorylase, liver form OS=Homo sapiens GN=PYGL PE=1 SV=4	0	4.189	2	1	1	97.1	0
Q14839	Chromodomain-helicase-DNA-binding protein 4 OS=Homo sapiens GN=CHD4 PE=1 SV=2	0	4.154	2	2	2	217.9	0
P49321	Nuclear autoantigenic sperm protein OS=Homo sapiens GN=NASP PE=1 SV=2	0	4.117	3	2	4	85.2	8.47
Q9BSH5	Haloacid dehalogenase-like hydrolase domain-containing protein 3 OS=Homo sapiens GN=HDHD3 PE=1 SV=1	0	4.111	6	1	1	28	2.2
Q9NZN5	Rho guanine nucleotide exchange factor 12 OS=Homo sapiens GN=ARHGEF12 PE=1 SV=1	0	4.098	2	1	1	173.1	2.41
Q9BTE3	Mini-chromosome maintenance complex-binding protein OS=Homo sapiens GN=MCMBP PE=1 SV=2	0	4.092	4	1	1	72.9	2.64
Q96HS1	Serine/threonine-protein phosphatase PGAM5, mitochondrial OS=Homo sapiens GN=PGAM5 PE=1 SV=2	0	4.083	3	1	1	32	0
Q9Y6Y8	SEC23-interacting protein OS=Homo sapiens GN=SEC23IP PE=1 SV=1	0	4.071	2	1	1	111	2.03
Q93052	Lipoma-preferred partner OS=Homo sapiens GN=LPP PE=1 SV=1	0	4.063	5	2	2	65.7	0
Q9BUJ2	Heterogeneous nuclear ribonucleoprotein U-like protein 1 OS=Homo sapiens GN=HNRNPUL1 PE=1 SV=2	0	4.062	3	2	2	95.7	0
P46777	60S ribosomal protein L5 OS=Homo sapiens GN=RPL5 PE=1 SV=3	0	4.053	7	2	2	34.3	0
Q15293	Reticulocalbin-1 OS=Homo sapiens GN=RCN1 PE=1 SV=1	0	4.045	6	2	4	38.9	3.44
Q5T481	RNA-binding protein 20 OS=Homo sapiens GN=RBM20 PE=1 SV=3	0	4.045	1	1	1	134.3	2.42
P69905	Hemoglobin subunit alpha OS=Homo sapiens GN=HBA1 PE=1 SV=2	0	4.038	15	2	2	15.2	2.2
Q07021	Complement component 1 Q subcomponent-binding protein, mitochondrial OS=Homo sapiens GN=C1QBP PE=1 SV=1	0	4.019	10	1	1	31.3	0
P16083	Ribosyldihydronicotinamide dehydrogenase [quinone] OS=Homo sapiens GN=NQO2 PE=1 SV=5	0	4.011	9	2	2	25.9	0
Q13148	TAR DNA-binding protein 43 OS=Homo sapiens GN=TARDBP PE=1 SV=1	0	4.005	5	1	1	44.7	3.34
P42684	Abelson tyrosine-protein kinase 2 OS=Homo sapiens GN=ABL2 PE=1 SV=1	0	4.002	1	1	2	128.3	3.89
O94906	Pre-mRNA-processing factor 6 OS=Homo sapiens GN=PRPF6 PE=1 SV=1	0	4.001	1	1	1	106.9	1.99
O96018	Amyloid beta A4 precursor protein-binding family A member 3 OS=Homo sapiens GN=APBA3 PE=1 SV=1	0	3.992	5	2	2	61.4	2.04
Q05086	Ubiquitin-protein ligase E3A OS=Homo sapiens GN=UBE3A PE=1 SV=4	0	3.985	3	2	2	100.6	1.69
Q8N0X7	Spartin OS=Homo sapiens GN=SPG20 PE=1 SV=1	0	3.969	2	1	2	72.8	2.28
Q9NTK5	Obg-like ATPase 1 OS=Homo sapiens GN=OLA1 PE=1 SV=2	0	3.964	5	1	2	44.7	2.34
Q99504	Eyes absent homolog 3 OS=Homo sapiens GN=EYA3 PE=1 SV=3	0	3.95	2	1	3	62.6	5.42
Q16186	Proteasomal ubiquitin receptor ADRM1 OS=Homo sapiens GN=ADRM1 PE=1 SV=2	0	3.947	4	1	2	42.1	5.13
O95429	BAG family molecular chaperone regulator 4 OS=Homo sapiens GN=BAG4 PE=1 SV=1	0	3.931	2	1	3	49.6	7.19
Q504Q3	PAB-dependent poly(A)-specific ribonuclease subunit PAN2 OS=Homo sapiens GN=PAN2 PE=1 SV=3	0	3.92	1	1	1	135.3	2.37
P05455	Lupus La protein OS=Homo sapiens GN=SSB PE=1 SV=2	0	3.916	3	1	1	46.8	1.63
Q9UMX1	Suppressor of fused homolog OS=Homo sapiens GN=SUFU PE=1 SV=2	0	3.889	3	1	1	53.9	2.1
P48507	Glutamate--cysteine ligase regulatory subunit OS=Homo sapiens GN=GCLM PE=1 SV=1	0	3.873	5	1	1	30.7	1.74
Q15276	Rab GTPase-binding effector protein 1 OS=Homo sapiens GN=RABEP1 PE=1 SV=2	0	3.868	2	1	1	99.2	0
Q5VZE5	N-alpha-acetyltransferase 35, NatC auxiliary subunit OS=Homo sapiens GN=NAA35 PE=1 SV=1	0	3.868	3	2	2	83.6	1.61
Q71RC2	La-related protein 4 OS=Homo sapiens GN=LARP4 PE=1 SV=3	0	3.856	1	1	1	80.5	2
Q96EW2	HSPB1-associated protein 1 OS=Homo sapiens GN=HSPBAP1 PE=1 SV=1	0	3.836	2	1	2	55.1	4.1
Q5SYE7	NHS-like protein 1 OS=Homo sapiens GN=NHSL1 PE=1 SV=2	0	3.81	1	2	2	170.6	0
O60841	Eukaryotic translation initiation factor 5B OS=Homo sapiens GN=EIF5B PE=1 SV=4	0	3.809	2	2	2	138.7	2.56
P62191	26S protease regulatory subunit 4 OS=Homo sapiens GN=PSMC1 PE=1 SV=1	0	3.801	3	1	1	49.2	1.95
Q9H910	Jupiter microtubule associated homolog 2 OS=Homo sapiens GN=JPT2 PE=1 SV=1	0	3.792	8	1	1	20.1	2.46
Q9P1Y5	Calmodulin-regulated spectrin-associated protein 3 OS=Homo sapiens GN=CAMSAP3 PE=1 SV=2	0.001	3.768	2	2	2	134.7	1.69
Q6P2P2	Putative protein arginine N-methyltransferase 9 OS=Homo sapiens GN=PRMT9 PE=2 SV=1	0.001	3.768	2	1	1	94.4	0
O75781	Paralemmin-1 OS=Homo sapiens GN=PALM PE=1 SV=2	0.001	3.73	6	1	1	42.1	2.55
Q9BRX2	Protein pelota homolog OS=Homo sapiens GN=PELO PE=1 SV=2	0.001	3.725	3	2	2	43.3	1.62
O60232	Sjoegren syndrome/scleroderma autoantigen 1 OS=Homo sapiens GN=SSSCA1 PE=1 SV=1	0.001	3.721	8	2	2	21.5	1.61
P17980	26S protease regulatory subunit 6A OS=Homo sapiens GN=PSMC3 PE=1 SV=3	0.001	3.691	3	1	1	49.2	2.72
P84098	60S ribosomal protein L19 OS=Homo sapiens GN=RPL19 PE=1 SV=1	0.001	3.68	5	1	1	23.5	1.97
P78527	DNA-dependent protein kinase catalytic subunit OS=Homo sapiens GN=PRKDC PE=1 SV=3	0.001	3.679	1	1	1	468.8	2.19
Q02878	60S ribosomal protein L6 OS=Homo sapiens GN=RPL6 PE=1 SV=3	0.001	3.676	7	1	1	32.7	2.82
Q9BSD7	Cancer-related nucleoside-triphosphatase OS=Homo sapiens GN=NTPCR PE=1 SV=1	0.001	3.674	7	2	2	20.7	0
Q9NRF8	CTP synthase 2 OS=Homo sapiens GN=CTPS2 PE=1 SV=1	0.001	3.668	2	1	3	65.6	9
Q6ULP2	Aftiphilin OS=Homo sapiens GN=AFTPH PE=1 SV=2	0.001	3.657	3	2	3	102.1	1.67
P14635	G2/mitotic-specific cyclin-B1 OS=Homo sapiens GN=CCNB1 PE=1 SV=1	0.001	3.643	4	1	1	48.3	2.13
P35237	Serpin B6 OS=Homo sapiens GN=SERPINB6 PE=1 SV=3	0.001	3.642	4	1	1	42.6	2.31
Q9NQX3	Gephyrin OS=Homo sapiens GN=GPHN PE=1 SV=1	0.001	3.625	2	1	1	79.7	1.95
Q15691	Microtubule-associated protein RP/EB family member 1 OS=Homo sapiens GN=MAPRE1 PE=1 SV=3	0.001	3.618	7	1	1	30	0
Q8N1G2	Cap-specific mRNA (nucleoside-2'-O-)-methyltransferase 1 OS=Homo sapiens GN=CMTR1 PE=1 SV=1	0.001	3.612	2	2	2	95.3	0
Q9NZL9	Methionine adenosyltransferase 2 subunit beta OS=Homo sapiens GN=MAT2B PE=1 SV=1	0.001	3.61	4	1	2	37.5	4.33
Q00535	Cyclin-dependent-like kinase 5 OS=Homo sapiens GN=CDK5 PE=1 SV=3	0.001	3.602	9	2	2	33.3	0
Q9C0C2	182 kDa tankyrase-1-binding protein OS=Homo sapiens GN=TNKS1BP1 PE=1 SV=4	0.001	3.6	2	2	2	181.7	2.23
P61106	Ras-related protein Rab-14 OS=Homo sapiens GN=RAB14 PE=1 SV=4	0.001	3.597	7	1	2	23.9	0
O15344	E3 ubiquitin-protein ligase Midline-1 OS=Homo sapiens GN=MID1 PE=1 SV=1	0.001	3.577	2	1	2	75.2	0
Q6DN90	IQ motif and SEC7 domain-containing protein 1 OS=Homo sapiens GN=IQSEC1 PE=1 SV=1	0.001	3.572	1	1	2	108.2	5.74
P35573	Glycogen debranching enzyme OS=Homo sapiens GN=AGL PE=1 SV=3	0.002	3.559	1	1	1	174.7	2.15
P61758	Prefoldin subunit 3 OS=Homo sapiens GN=VBP1 PE=1 SV=3	0.002	3.549	5	1	1	22.6	2.19
Q92888	Rho guanine nucleotide exchange factor 1 OS=Homo sapiens GN=ARHGEF1 PE=1 SV=2	0.002	3.539	1	1	1	102.4	1.94
Q9UNM6	26S proteasome non-ATPase regulatory subunit 13 OS=Homo sapiens GN=PSMD13 PE=1 SV=2	0.002	3.53	3	1	1	42.9	0
Q53ET0	CREB-regulated transcription coactivator 2 OS=Homo sapiens GN=CRTC2 PE=1 SV=2	0.002	3.518	2	1	2	73.3	5.28
P62701	40S ribosomal protein S4, X isoform OS=Homo sapiens GN=RPS4X PE=1 SV=2	0.002	3.509	3	1	1	29.6	1.93
Q13409	Cytoplasmic dynein 1 intermediate chain 2 OS=Homo sapiens GN=DYNC1I2 PE=1 SV=3	0.002	3.501	3	1	1	71.4	2.29
O43488	Aflatoxin B1 aldehyde reductase member 2 OS=Homo sapiens GN=AKR7A2 PE=1 SV=3	0.002	3.499	3	1	1	39.6	3
P49005	DNA polymerase delta subunit 2 OS=Homo sapiens GN=POLD2 PE=1 SV=1	0.003	3.472	2	1	1	51.3	1.67
Q7RTP6	[F-actin]-methionine sulfoxide oxidase MICAL3 OS=Homo sapiens GN=MICAL3 PE=1 SV=2	0.003	3.471	1	1	1	224.2	2.17
Q09028	Histone-binding protein RBBP4 OS=Homo sapiens GN=RBBP4 PE=1 SV=3	0.004	3.452	6	1	2	47.6	0
O60381	HMG box-containing protein 1 OS=Homo sapiens GN=HBP1 PE=1 SV=2	0.004	3.448	2	1	1	57.6	0
Q99497	Protein DJ-1 OS=Homo sapiens GN=PARK7 PE=1 SV=2	0.004	3.44	7	2	2	19.9	0
P17655	Calpain-2 catalytic subunit OS=Homo sapiens GN=CAPN2 PE=1 SV=6	0.004	3.439	4	1	1	79.9	0
Q9BVC6	Transmembrane protein 109 OS=Homo sapiens GN=TMEM109 PE=1 SV=1	0.004	3.433	5	1	2	26.2	1.6
P18669	Phosphoglycerate mutase 1 OS=Homo sapiens GN=PGAM1 PE=1 SV=2	0.004	3.432	4	1	1	28.8	2.49
P51571	Translocon-associated protein subunit delta OS=Homo sapiens GN=SSR4 PE=1 SV=1	0.004	3.416	6	1	1	19	1.91
Q16630	Cleavage and polyadenylation specificity factor subunit 6 OS=Homo sapiens GN=CPSF6 PE=1 SV=2	0.004	3.41	4	1	1	59.2	0
Q86WJ1	Chromodomain-helicase-DNA-binding protein 1-like OS=Homo sapiens GN=CHD1L PE=1 SV=2	0.004	3.403	1	1	1	100.9	0
O60678	Protein arginine N-methyltransferase 3 OS=Homo sapiens GN=PRMT3 PE=1 SV=3	0.004	3.396	2	1	2	59.8	5.88
Q8NG27	E3 ubiquitin-protein ligase Praja-1 OS=Homo sapiens GN=PJA1 PE=1 SV=2	0.004	3.394	2	1	1	71	0
Q9UMS4	Pre-mRNA-processing factor 19 OS=Homo sapiens GN=PRPF19 PE=1 SV=1	0.004	3.391	4	1	1	55.1	0
O43402	ER membrane protein complex subunit 8 OS=Homo sapiens GN=EMC8 PE=1 SV=1	0.004	3.382	4	1	1	23.8	1.96
Q8NFD5	AT-rich interactive domain-containing protein 1B OS=Homo sapiens GN=ARID1B PE=1 SV=2	0.004	3.382	1	1	1	236	3.09
P47914	60S ribosomal protein L29 OS=Homo sapiens GN=RPL29 PE=1 SV=2	0.004	3.377	9	1	1	17.7	2.03
Q9BXF6	Rab11 family-interacting protein 5 OS=Homo sapiens GN=RAB11FIP5 PE=1 SV=1	0.004	3.371	6	2	2	70.4	0
Q8IVM0	Coiled-coil domain-containing protein 50 OS=Homo sapiens GN=CCDC50 PE=1 SV=1	0.004	3.37	4	1	1	35.8	0
P46821	Microtubule-associated protein 1B OS=Homo sapiens GN=MAP1B PE=1 SV=2	0.004	3.367	1	1	1	270.5	0
Q15437	Protein transport protein Sec23B OS=Homo sapiens GN=SEC23B PE=1 SV=2	0.004	3.348	2	1	1	86.4	2.1
P26583	High mobility group protein B2 OS=Homo sapiens GN=HMGB2 PE=1 SV=2	0.004	3.336	6	1	3	24	0
O75044	SLIT-ROBO Rho GTPase-activating protein 2 OS=Homo sapiens GN=SRGAP2 PE=1 SV=2	0.004	3.335	2	2	2	120.8	3.68
Q9Y490	Talin-1 OS=Homo sapiens GN=TLN1 PE=1 SV=3	0.004	3.327	1	2	2	269.6	1.8
P20290	Transcription factor BTF3 OS=Homo sapiens GN=BTF3 PE=1 SV=1	0.004	3.323	5	1	1	22.2	1.95
Q8IXW5	Putative RNA polymerase II subunit B1 CTD phosphatase RPAP2 OS=Homo sapiens GN=RPAP2 PE=1 SV=1	0.004	3.32	2	1	2	69.5	4.3
P05198	Eukaryotic translation initiation factor 2 subunit 1 OS=Homo sapiens GN=EIF2S1 PE=1 SV=3	0.004	3.312	4	1	1	36.1	2.2
Q5JRX3	Presequence protease, mitochondrial OS=Homo sapiens GN=PITRM1 PE=1 SV=3	0.004	3.31	1	1	1	117.3	2.04
Q92917	G patch domain and KOW motifs-containing protein OS=Homo sapiens GN=GPKOW PE=1 SV=2	0.004	3.274	2	1	1	52.2	2.53
Q16576	Histone-binding protein RBBP7 OS=Homo sapiens GN=RBBP7 PE=1 SV=1	0.004	3.272	6	1	1	47.8	0
Q13123	Protein Red OS=Homo sapiens GN=IK PE=1 SV=3	0.004	3.271	5	2	2	65.6	1.73
Q8N9B5	Junction-mediating and -regulatory protein OS=Homo sapiens GN=JMY PE=1 SV=2	0.004	3.259	2	1	1	111.4	2.44
Q9H074	Polyadenylate-binding protein-interacting protein 1 OS=Homo sapiens GN=PAIP1 PE=1 SV=1	0.004	3.254	3	1	2	53.5	2.02
P30291	Wee1-like protein kinase OS=Homo sapiens GN=WEE1 PE=1 SV=2	0.004	3.246	2	1	1	71.6	0
Q99598	Translin-associated protein X OS=Homo sapiens GN=TSNAX PE=1 SV=1	0.004	3.242	9	2	2	33.1	0
O15169	Axin-1 OS=Homo sapiens GN=AXIN1 PE=1 SV=2	0.004	3.24	1	1	1	95.6	1.98
Q9UN86	Ras GTPase-activating protein-binding protein 2 OS=Homo sapiens GN=G3BP2 PE=1 SV=2	0.004	3.227	3	1	1	54.1	2.44
P81605	Dermcidin OS=Homo sapiens GN=DCD PE=1 SV=2	0.004	3.225	10	1	3	11.3	3.71
Q9H814	Phosphorylated adapter RNA export protein OS=Homo sapiens GN=PHAX PE=1 SV=1	0.004	3.195	4	1	1	44.4	2.18
P54577	Tyrosine--tRNA ligase, cytoplasmic OS=Homo sapiens GN=YARS PE=1 SV=4	0.004	3.184	4	1	2	59.1	0
Q15428	Splicing factor 3A subunit 2 OS=Homo sapiens GN=SF3A2 PE=1 SV=2	0.004	3.181	2	1	1	49.2	2.08
Q16204	Coiled-coil domain-containing protein 6 OS=Homo sapiens GN=CCDC6 PE=1 SV=2	0.004	3.181	4	1	1	53.3	2.36
P49674	Casein kinase I isoform epsilon OS=Homo sapiens GN=CSNK1E PE=1 SV=1	0.004	3.181	3	1	1	47.3	2.06
P50570	Dynamin-2 OS=Homo sapiens GN=DNM2 PE=1 SV=2	0.004	3.181	3	2	4	98	1.67
Q99798	Aconitate hydratase, mitochondrial OS=Homo sapiens GN=ACO2 PE=1 SV=2	0.004	3.177	3	1	1	85.4	0
P06396	Gelsolin OS=Homo sapiens GN=GSN PE=1 SV=1	0.004	3.168	2	1	1	85.6	1.94
P59998	Actin-related protein 2/3 complex subunit 4 OS=Homo sapiens GN=ARPC4 PE=1 SV=3	0.004	3.146	6	1	2	19.7	1.63
P19623	Spermidine synthase OS=Homo sapiens GN=SRM PE=1 SV=1	0.004	3.139	3	1	2	33.8	2.1
P30520	Adenylosuccinate synthetase isozyme 2 OS=Homo sapiens GN=ADSS PE=1 SV=3	0.004	3.127	3	1	1	50.1	2.16
P26718	NKG2-D type II integral membrane protein OS=Homo sapiens GN=KLRK1 PE=1 SV=1	0.004	3.113	8	1	1	25.3	0
Q96RU2	Ubiquitin carboxyl-terminal hydrolase 28 OS=Homo sapiens GN=USP28 PE=1 SV=1	0.004	3.112	1	1	1	122.4	0
Q96CW6	Probable RNA polymerase II nuclear localization protein SLC7A6OS OS=Homo sapiens GN=SLC7A6OS PE=1 SV=2	0.004	3.097	4	1	1	35	1.9
Q96B23	Uncharacterized protein C18orf25 OS=Homo sapiens GN=C18orf25 PE=1 SV=2	0.004	3.092	3	1	1	43.3	0
Q8WXE9	Stonin-2 OS=Homo sapiens GN=STON2 PE=1 SV=1	0.004	3.084	1	1	1	101.1	2.33
Q969T9	WW domain-binding protein 2 OS=Homo sapiens GN=WBP2 PE=1 SV=1	0.004	3.08	15	1	1	28.1	2.76
Q8IZ21	Phosphatase and actin regulator 4 OS=Homo sapiens GN=PHACTR4 PE=1 SV=1	0.004	3.076	2	1	2	78.2	4.47
Q14103	Heterogeneous nuclear ribonucleoprotein D0 OS=Homo sapiens GN=HNRNPD PE=1 SV=1	0.004	3.075	4	1	2	38.4	1.71
Q92572	AP-3 complex subunit sigma-1 OS=Homo sapiens GN=AP3S1 PE=1 SV=1	0.004	3.07	6	1	1	21.7	2.29
Q53H96	Pyrroline-5-carboxylate reductase 3 OS=Homo sapiens GN=PYCR3 PE=1 SV=3	0.004	3.062	4	1	1	28.6	0
P31689	DnaJ homolog subfamily A member 1 OS=Homo sapiens GN=DNAJA1 PE=1 SV=2	0.004	3.054	7	1	1	44.8	2.75
P45974	Ubiquitin carboxyl-terminal hydrolase 5 OS=Homo sapiens GN=USP5 PE=1 SV=2	0.004	3.048	1	1	1	95.7	1.85
P05412	Transcription factor AP-1 OS=Homo sapiens GN=JUN PE=1 SV=2	0.004	3.045	5	1	1	35.7	1.89
O75695	Protein XRP2 OS=Homo sapiens GN=RP2 PE=1 SV=4	0.004	3.037	4	1	1	39.6	0
P43487	Ran-specific GTPase-activating protein OS=Homo sapiens GN=RANBP1 PE=1 SV=1	0.004	3.029	5	1	2	23.3	0
Q15653	NF-kappa-B inhibitor beta OS=Homo sapiens GN=NFKBIB PE=1 SV=2	0.004	3.012	4	1	1	37.7	2.15
O75607	Nucleoplasmin-3 OS=Homo sapiens GN=NPM3 PE=1 SV=3	0.004	3.008	8	1	2	19.3	0
Q9NW75	G patch domain-containing protein 2 OS=Homo sapiens GN=GPATCH2 PE=1 SV=1	0.004	3	2	1	1	58.9	2.17
O15294	UDP-N-acetylglucosamine--peptide N-acetylglucosaminyltransferase 110 kDa subunit OS=Homo sapiens GN=OGT PE=1 SV=3	0.004	2.99	1	1	1	116.9	0
Q9BQ61	Uncharacterized protein C19orf43 OS=Homo sapiens GN=C19orf43 PE=1 SV=1	0.004	2.989	8	1	1	18.4	0
O94887	FERM, RhoGEF and pleckstrin domain-containing protein 2 OS=Homo sapiens GN=FARP2 PE=1 SV=3	0.004	2.968	2	1	2	119.8	2.3
O00487	26S proteasome non-ATPase regulatory subunit 14 OS=Homo sapiens GN=PSMD14 PE=1 SV=1	0.004	2.967	4	1	1	34.6	2
O15198	Mothers against decapentaplegic homolog 9 OS=Homo sapiens GN=SMAD9 PE=1 SV=1	0.004	2.966	3	1	1	52.5	1.72
P60510	Serine/threonine-protein phosphatase 4 catalytic subunit OS=Homo sapiens GN=PPP4C PE=1 SV=1	0.004	2.956	4	1	1	35.1	1.95
Q9Y5V3	Melanoma-associated antigen D1 OS=Homo sapiens GN=MAGED1 PE=1 SV=3	0.004	2.955	1	1	1	86.1	1.73
Q01081	Splicing factor U2AF 35 kDa subunit OS=Homo sapiens GN=U2AF1 PE=1 SV=3	0.004	2.955	6	1	1	27.9	0
O95486	Protein transport protein Sec24A OS=Homo sapiens GN=SEC24A PE=1 SV=2	0.004	2.94	1	1	1	119.7	1.9
Q14257	Reticulocalbin-2 OS=Homo sapiens GN=RCN2 PE=1 SV=1	0.004	2.939	7	1	1	36.9	0
Q02818	Nucleobindin-1 OS=Homo sapiens GN=NUCB1 PE=1 SV=4	0.004	2.934	3	1	1	53.8	0
O94776	Metastasis-associated protein MTA2 OS=Homo sapiens GN=MTA2 PE=1 SV=1	0.004	2.927	1	1	1	75	1.78
Q9BT78	COP9 signalosome complex subunit 4 OS=Homo sapiens GN=COPS4 PE=1 SV=1	0.004	2.924	3	1	1	46.2	1.62
Q9BUA3	Uncharacterized protein C11orf84 OS=Homo sapiens GN=C11orf84 PE=1 SV=3	0.004	2.921	2	1	2	41	4.05
Q14444	Caprin-1 OS=Homo sapiens GN=CAPRIN1 PE=1 SV=2	0.004	2.912	4	1	1	78.3	0
Q7L0Y3	Mitochondrial ribonuclease P protein 1 OS=Homo sapiens GN=TRMT10C PE=1 SV=2	0.004	2.909	4	1	2	47.3	0
P29401	Transketolase OS=Homo sapiens GN=TKT PE=1 SV=3	0.004	2.907	3	1	1	67.8	0
Q16181	Septin-7 OS=Homo sapiens GN=SEPT7 PE=1 SV=2	0.004	2.906	2	1	1	50.6	2.01
P62241	40S ribosomal protein S8 OS=Homo sapiens GN=RPS8 PE=1 SV=2	0.004	2.903	6	1	1	24.2	1.63
Q13136	Liprin-alpha-1 OS=Homo sapiens GN=PPFIA1 PE=1 SV=1	0.004	2.902	1	1	1	135.7	1.66
Q8IYS1	Peptidase M20 domain-containing protein 2 OS=Homo sapiens GN=PM20D2 PE=1 SV=2	0.004	2.889	4	1	1	47.7	2.2
O60307	Microtubule-associated serine/threonine-protein kinase 3 OS=Homo sapiens GN=MAST3 PE=1 SV=2	0.007	2.875	1	1	1	143	2.05
Q9Y2S7	Polymerase delta-interacting protein 2 OS=Homo sapiens GN=POLDIP2 PE=1 SV=1	0.007	2.866	3	1	1	42	0
Q96CP2	FLYWCH family member 2 OS=Homo sapiens GN=FLYWCH2 PE=1 SV=1	0.008	2.863	9	1	1	14.6	0
P06493	Cyclin-dependent kinase 1 OS=Homo sapiens GN=CDK1 PE=1 SV=3	0.008	2.862	3	1	1	34.1	1.99
P27635	60S ribosomal protein L10 OS=Homo sapiens GN=RPL10 PE=1 SV=4	0.008	2.845	7	2	4	24.6	1.76
P51665	26S proteasome non-ATPase regulatory subunit 7 OS=Homo sapiens GN=PSMD7 PE=1 SV=2	0.008	2.842	7	1	1	37	0
Q13425	Beta-2-syntrophin OS=Homo sapiens GN=SNTB2 PE=1 SV=1	0.008	2.833	2	1	1	57.9	0
O00268	Transcription initiation factor TFIID subunit 4 OS=Homo sapiens GN=TAF4 PE=1 SV=2	0.008	2.832	1	1	1	110	0
O00232	26S proteasome non-ATPase regulatory subunit 12 OS=Homo sapiens GN=PSMD12 PE=1 SV=3	0.008	2.809	3	1	1	52.9	0
P07996	Thrombospondin-1 OS=Homo sapiens GN=THBS1 PE=1 SV=2	0.008	2.801	1	1	3	129.3	6.34
Q9UK41	Vacuolar protein sorting-associated protein 28 homolog OS=Homo sapiens GN=VPS28 PE=1 SV=1	0.008	2.798	8	2	2	25.4	0
P33981	Dual specificity protein kinase TTK OS=Homo sapiens GN=TTK PE=1 SV=2	0.008	2.798	2	1	1	97	0
O75151	Lysine-specific demethylase PHF2 OS=Homo sapiens GN=PHF2 PE=1 SV=4	0.008	2.798	1	1	1	120.7	1.88
Q99615	DnaJ homolog subfamily C member 7 OS=Homo sapiens GN=DNAJC7 PE=1 SV=2	0.008	2.795	2	1	1	56.4	2.42
Q2M389	WASH complex subunit 4 OS=Homo sapiens GN=WASHC4 PE=1 SV=2	0.008	2.794	1	1	1	136.3	2.05
Q9UJV9	Probable ATP-dependent RNA helicase DDX41 OS=Homo sapiens GN=DDX41 PE=1 SV=2	0.008	2.78	2	1	1	69.8	0
Q96PK6	RNA-binding protein 14 OS=Homo sapiens GN=RBM14 PE=1 SV=2	0.008	2.761	2	1	1	69.4	0
Q6PJ69	Tripartite motif-containing protein 65 OS=Homo sapiens GN=TRIM65 PE=1 SV=3	0.008	2.76	2	1	1	57.3	2.23
Q09161	Nuclear cap-binding protein subunit 1 OS=Homo sapiens GN=NCBP1 PE=1 SV=1	0.008	2.751	3	1	1	91.8	0
Q9NZJ9	Diphosphoinositol polyphosphate phosphohydrolase 2 OS=Homo sapiens GN=NUDT4 PE=1 SV=2	0.008	2.744	6	1	1	20.3	0
Q00059	Transcription factor A, mitochondrial OS=Homo sapiens GN=TFAM PE=1 SV=1	0.008	2.741	4	1	1	29.1	0
Q14008	Cytoskeleton-associated protein 5 OS=Homo sapiens GN=CKAP5 PE=1 SV=3	0.008	2.709	1	1	1	225.4	1.61
Q9P2D6	Protein FAM135A OS=Homo sapiens GN=FAM135A PE=1 SV=2	0.008	2.699	1	1	1	169.7	0
Q13257	Mitotic spindle assembly checkpoint protein MAD2A OS=Homo sapiens GN=MAD2L1 PE=1 SV=1	0.008	2.691	5	2	2	23.5	0
O95816	BAG family molecular chaperone regulator 2 OS=Homo sapiens GN=BAG2 PE=1 SV=1	0.008	2.69	5	1	2	23.8	2.23
P62906	60S ribosomal protein L10a OS=Homo sapiens GN=RPL10A PE=1 SV=2	0.008	2.686	4	1	1	24.8	1.98
O14867	Transcription regulator protein BACH1 OS=Homo sapiens GN=BACH1 PE=1 SV=2	0.007	2.683	1	1	1	81.9	2.23
O75179	Ankyrin repeat domain-containing protein 17 OS=Homo sapiens GN=ANKRD17 PE=1 SV=3	0.007	2.682	0	1	1	274.1	1.84
Q9H0B6	Kinesin light chain 2 OS=Homo sapiens GN=KLC2 PE=1 SV=1	0.007	2.68	2	1	1	68.9	0
O95347	Structural maintenance of chromosomes protein 2 OS=Homo sapiens GN=SMC2 PE=1 SV=2	0.007	2.639	1	1	1	135.6	2.07
Q9Y5Q8	General transcription factor 3C polypeptide 5 OS=Homo sapiens GN=GTF3C5 PE=1 SV=2	0.007	2.632	3	1	1	59.5	0
Q6P2H3	Centrosomal protein of 85 kDa OS=Homo sapiens GN=CEP85 PE=1 SV=1	0.007	2.603	1	1	2	85.6	2.06
Q9GZP4	PITH domain-containing protein 1 OS=Homo sapiens GN=PITHD1 PE=1 SV=1	0.007	2.593	4	1	1	24.2	0
O60271	C-Jun-amino-terminal kinase-interacting protein 4 OS=Homo sapiens GN=SPAG9 PE=1 SV=4	0.007	2.588	1	1	1	146.1	2.37
O15160	DNA-directed RNA polymerases I and III subunit RPAC1 OS=Homo sapiens GN=POLR1C PE=1 SV=1	0.007	2.587	3	1	1	39.2	1.62
Q05682	Caldesmon OS=Homo sapiens GN=CALD1 PE=1 SV=3	0.007	2.583	2	1	1	93.2	0
O43390	Heterogeneous nuclear ribonucleoprotein R OS=Homo sapiens GN=HNRNPR PE=1 SV=1	0.007	2.576	2	1	1	70.9	2.31
Q96EP0	E3 ubiquitin-protein ligase RNF31 OS=Homo sapiens GN=RNF31 PE=1 SV=1	0.007	2.574	1	1	1	119.6	1.73
Q9H3U1	Protein unc-45 homolog A OS=Homo sapiens GN=UNC45A PE=1 SV=1	0.007	2.571	1	1	1	103	0
Q13033	Striatin-3 OS=Homo sapiens GN=STRN3 PE=1 SV=3	0.007	2.568	1	1	1	87.2	0
P36915	Guanine nucleotide-binding protein-like 1 OS=Homo sapiens GN=GNL1 PE=1 SV=2	0.007	2.566	1	1	2	68.6	3.92
P15880	40S ribosomal protein S2 OS=Homo sapiens GN=RPS2 PE=1 SV=2	0.007	2.561	4	1	1	31.3	0
P13051	Uracil-DNA glycosylase OS=Homo sapiens GN=UNG PE=1 SV=2	0.007	2.553	4	1	1	34.6	2.16
P15924	Desmoplakin OS=Homo sapiens GN=DSP PE=1 SV=3	0.007	2.549	0	1	1	331.6	1.99
P23381	Tryptophan--tRNA ligase, cytoplasmic OS=Homo sapiens GN=WARS PE=1 SV=2	0.007	2.542	2	1	1	53.1	0
Q12906	Interleukin enhancer-binding factor 3 OS=Homo sapiens GN=ILF3 PE=1 SV=3	0.007	2.535	1	1	1	95.3	0
Q9NPB8	Glycerophosphocholine phosphodiesterase GPCPD1 OS=Homo sapiens GN=GPCPD1 PE=1 SV=2	0.007	2.52	1	1	1	76	0
P02788	Lactotransferrin OS=Homo sapiens GN=LTF PE=1 SV=6	0.007	2.512	1	1	5	78.1	7.75
Q96CX2	BTB/POZ domain-containing protein KCTD12 OS=Homo sapiens GN=KCTD12 PE=1 SV=1	0.007	2.493	4	1	1	35.7	2.08
P09211	Glutathione S-transferase P OS=Homo sapiens GN=GSTP1 PE=1 SV=2	0.007	2.493	8	1	1	23.3	0
Q9Y5K6	CD2-associated protein OS=Homo sapiens GN=CD2AP PE=1 SV=1	0.007	2.483	2	1	1	71.4	2.06
Q86WR7	Proline and serine-rich protein 2 OS=Homo sapiens GN=PROSER2 PE=1 SV=2	0.007	2.466	3	1	1	45.8	0
P46459	Vesicle-fusing ATPase OS=Homo sapiens GN=NSF PE=1 SV=3	0.007	2.461	2	1	1	82.5	0
Q06945	Transcription factor SOX-4 OS=Homo sapiens GN=SOX4 PE=1 SV=1	0.007	2.452	2	1	1	47.2	0
Q9Y608	Leucine-rich repeat flightless-interacting protein 2 OS=Homo sapiens GN=LRRFIP2 PE=1 SV=1	0.007	2.45	2	1	1	82.1	1.89
O60563	Cyclin-T1 OS=Homo sapiens GN=CCNT1 PE=1 SV=1	0.007	2.436	2	1	1	80.6	2.25
Q96JK2	DDB1- and CUL4-associated factor 5 OS=Homo sapiens GN=DCAF5 PE=1 SV=2	0.007	2.429	1	1	1	103.9	1.76
Q86VP6	Cullin-associated NEDD8-dissociated protein 1 OS=Homo sapiens GN=CAND1 PE=1 SV=2	0.008	2.399	1	1	3	136.3	3.79
Q8IZP0	Abl interactor 1 OS=Homo sapiens GN=ABI1 PE=1 SV=4	0.008	2.394	2	1	1	55	1.66
P07203	Glutathione peroxidase 1 OS=Homo sapiens GN=GPX1 PE=1 SV=4	0.008	2.389	6	1	2	22.1	0
Q8IZ83	Aldehyde dehydrogenase family 16 member A1 OS=Homo sapiens GN=ALDH16A1 PE=1 SV=2	0.009	2.368	1	1	1	85.1	0
Q9H773	dCTP pyrophosphatase 1 OS=Homo sapiens GN=DCTPP1 PE=1 SV=1	0.009	2.366	8	1	1	18.7	0
Q9HC44	Vasculin-like protein 1 OS=Homo sapiens GN=GPBP1L1 PE=1 SV=1	0.009	2.36	4	1	1	52.3	0
P49959	Double-strand break repair protein MRE11 OS=Homo sapiens GN=MRE11 PE=1 SV=3	0.009	2.359	2	1	1	80.5	2.19
O75420	GRB10-interacting GYF protein 1 OS=Homo sapiens GN=GIGYF1 PE=1 SV=2	0.009	2.349	1	1	1	114.5	1.87
Q16650	T-box brain protein 1 OS=Homo sapiens GN=TBR1 PE=1 SV=1	0.009	2.341	2	1	3	74	3.42
Q7Z353	Highly divergent homeobox OS=Homo sapiens GN=HDX PE=1 SV=1	0.009	2.324	2	1	1	77.2	0
Q07912	Activated CDC42 kinase 1 OS=Homo sapiens GN=TNK2 PE=1 SV=3	0.009	2.321	1	1	1	114.5	2.06
Q7Z401	C-myc promoter-binding protein OS=Homo sapiens GN=DENND4A PE=1 SV=2	0.009	2.314	0	1	1	209.1	1.66
P28070	Proteasome subunit beta type-4 OS=Homo sapiens GN=PSMB4 PE=1 SV=4	0.009	2.309	6	1	1	29.2	0
O14874	[3-methyl-2-oxobutanoate dehydrogenase [lipoamide]] kinase, mitochondrial OS=Homo sapiens GN=BCKDK PE=1 SV=2	0.009	2.308	2	1	1	46.3	1.62
O43395	U4/U6 small nuclear ribonucleoprotein Prp3 OS=Homo sapiens GN=PRPF3 PE=1 SV=2	0.009	2.302	3	1	1	77.5	0
Q9BRX5	DNA replication complex GINS protein PSF3 OS=Homo sapiens GN=GINS3 PE=1 SV=1	0.009	2.297	4	1	2	24.5	0
Q96SI1	BTB/POZ domain-containing protein KCTD15 OS=Homo sapiens GN=KCTD15 PE=1 SV=1	0.009	2.282	3	1	1	31.9	0
Q8WVJ2	NudC domain-containing protein 2 OS=Homo sapiens GN=NUDCD2 PE=1 SV=1	0.009	2.266	6	1	2	17.7	0
P56537	Eukaryotic translation initiation factor 6 OS=Homo sapiens GN=EIF6 PE=1 SV=1	0.01	2.258	4	1	1	26.6	1.83
Q074N0	Genome polyprotein OS=Yellow fever virus (isolate Ethiopia/Couma/1961) PE=3 SV=1	0.01	2.249	0	1	7	378.4	9.12
Q15181	Inorganic pyrophosphatase OS=Homo sapiens GN=PPA1 PE=1 SV=2	0.01	2.249	3	1	2	32.6	0
P51659	Peroxisomal multifunctional enzyme type 2 OS=Homo sapiens GN=HSD17B4 PE=1 SV=3	0.01	2.24	2	1	1	79.6	0
Q96B26	Exosome complex component RRP43 OS=Homo sapiens GN=EXOSC8 PE=1 SV=1	0.01	2.236	7	1	1	30	0
Q8WXX7	Autism susceptibility gene 2 protein OS=Homo sapiens GN=AUTS2 PE=1 SV=1	0.01	2.233	1	1	1	138.9	2.05
P43246	DNA mismatch repair protein Msh2 OS=Homo sapiens GN=MSH2 PE=1 SV=1	0.01	2.231	1	1	1	104.7	0
P42695	Condensin-2 complex subunit D3 OS=Homo sapiens GN=NCAPD3 PE=1 SV=2	0.01	2.218	1	1	1	168.8	0
Q5TCQ9	Membrane-associated guanylate kinase, WW and PDZ domain-containing protein 3 OS=Homo sapiens GN=MAGI3 PE=1 SV=2	0.01	2.214	1	1	1	165.5	2.29
Q14527	Helicase-like transcription factor OS=Homo sapiens GN=HLTF PE=1 SV=2	0.01	2.206	1	1	1	113.9	2.04
P33316	Deoxyuridine 5'-triphosphate nucleotidohydrolase, mitochondrial OS=Homo sapiens GN=DUT PE=1 SV=4	0.01	2.19	6	1	1	26.5	0
Q99536	Synaptic vesicle membrane protein VAT-1 homolog OS=Homo sapiens GN=VAT1 PE=1 SV=2	0.01	2.16	3	1	1	41.9	1.91
O95376	E3 ubiquitin-protein ligase ARIH2 OS=Homo sapiens GN=ARIH2 PE=1 SV=1	0.01	2.158	2	1	1	57.8	0
Q15631	Translin OS=Homo sapiens GN=TSN PE=1 SV=1	0.01	2.155	5	1	1	26.2	0
O75934	Pre-mRNA-splicing factor SPF27 OS=Homo sapiens GN=BCAS2 PE=1 SV=1	0.01	2.148	6	1	1	26.1	0
O43819	Protein SCO2 homolog, mitochondrial OS=Homo sapiens GN=SCO2 PE=1 SV=3	0.01	2.121	4	1	1	29.8	0
Q96I51	RCC1-like G exchanging factor-like protein OS=Homo sapiens GN=RCC1L PE=1 SV=2	0.01	2.119	4	1	2	50	0
Q9GZN8	UPF0687 protein C20orf27 OS=Homo sapiens GN=C20orf27 PE=1 SV=3	0.01	2.102	8	1	2	19.3	3.94
Q8TAF3	WD repeat-containing protein 48 OS=Homo sapiens GN=WDR48 PE=1 SV=1	0.01	2.095	1	1	1	76.2	0
P49247	Ribose-5-phosphate isomerase OS=Homo sapiens GN=RPIA PE=1 SV=3	0.011	2.077	6	1	1	33.2	0
Q8N3X1	Formin-binding protein 4 OS=Homo sapiens GN=FNBP4 PE=1 SV=3	0.015	2.064	1	1	1	110.2	0
O94913	Pre-mRNA cleavage complex 2 protein Pcf11 OS=Homo sapiens GN=PCF11 PE=1 SV=3	0.015	2.059	1	1	1	172.9	0
Q9BWH6	RNA polymerase II-associated protein 1 OS=Homo sapiens GN=RPAP1 PE=1 SV=3	0.015	2.059	1	1	1	152.7	1.9
P61962	DDB1- and CUL4-associated factor 7 OS=Homo sapiens GN=DCAF7 PE=1 SV=1	0.015	2.056	4	1	1	38.9	0
P61163	Alpha-centractin OS=Homo sapiens GN=ACTR1A PE=1 SV=1	0.015	2.054	4	1	2	42.6	0
O14639	Actin-binding LIM protein 1 OS=Homo sapiens GN=ABLIM1 PE=1 SV=3	0.015	2.052	2	1	1	87.6	2.05
P61313	60S ribosomal protein L15 OS=Homo sapiens GN=RPL15 PE=1 SV=2	0.015	2.039	4	1	1	24.1	0
Q9BQ52	Zinc phosphodiesterase ELAC protein 2 OS=Homo sapiens GN=ELAC2 PE=1 SV=2	0.015	2.039	1	1	1	92.2	2.19
Q96A08	Histone H2B type 1-A OS=Homo sapiens GN=HIST1H2BA PE=1 SV=3	0.014	2.039	7	1	1	14.2	0
Q6P1J9	Parafibromin OS=Homo sapiens GN=CDC73 PE=1 SV=1	0.014	2.026	2	1	1	60.5	0
P46782	40S ribosomal protein S5 OS=Homo sapiens GN=RPS5 PE=1 SV=4	0.015	2.022	5	1	1	22.9	0
O00750	Phosphatidylinositol 4-phosphate 3-kinase C2 domain-containing subunit beta OS=Homo sapiens GN=PIK3C2B PE=1 SV=2	0.015	2.021	1	1	1	184.7	0
Q9H3G5	Probable serine carboxypeptidase CPVL OS=Homo sapiens GN=CPVL PE=1 SV=2	0.015	2.018	2	1	1	54.1	0
Q5T8P6	RNA-binding protein 26 OS=Homo sapiens GN=RBM26 PE=1 SV=3	0.015	1.998	1	1	1	113.5	2.43
Q92552	28S ribosomal protein S27, mitochondrial OS=Homo sapiens GN=MRPS27 PE=1 SV=3	0.016	1.958	3	1	1	47.6	0
O14979	Heterogeneous nuclear ribonucleoprotein D-like OS=Homo sapiens GN=HNRNPDL PE=1 SV=3	0.016	1.955	4	1	1	46.4	0
P12004	Proliferating cell nuclear antigen OS=Homo sapiens GN=PCNA PE=1 SV=1	0.016	1.949	3	1	3	28.8	0
A1KXE4	Myelin-associated neurite-outgrowth inhibitor OS=Homo sapiens GN=FAM168B PE=1 SV=1	0.016	1.947	9	1	1	20.3	0
Q96RE7	Nucleus accumbens-associated protein 1 OS=Homo sapiens GN=NACC1 PE=1 SV=1	0.016	1.944	4	1	1	57.2	0
P35249	Replication factor C subunit 4 OS=Homo sapiens GN=RFC4 PE=1 SV=2	0.016	1.939	2	1	1	39.7	0
Q6P1N0	Coiled-coil and C2 domain-containing protein 1A OS=Homo sapiens GN=CC2D1A PE=1 SV=1	0.016	1.921	1	1	1	104	1.84
Q5T5U3	Rho GTPase-activating protein 21 OS=Homo sapiens GN=ARHGAP21 PE=1 SV=1	0.016	1.921	1	1	1	217.2	0
Q9H792	Pseudopodium-enriched atypical kinase 1 OS=Homo sapiens GN=PEAK1 PE=1 SV=4	0.016	1.915	1	1	1	193	0
P26373	60S ribosomal protein L13 OS=Homo sapiens GN=RPL13 PE=1 SV=4	0.016	1.9	6	1	1	24.2	0
Q96JJ6	Junctophilin-4 OS=Homo sapiens GN=JPH4 PE=2 SV=2	0.016	1.892	8	1	1	65.8	0
Q711Q0	Uncharacterized protein C10orf71 OS=Homo sapiens GN=C10orf71 PE=1 SV=2	0.016	1.887	1	1	1	156.4	0
Q9BZL6	Serine/threonine-protein kinase D2 OS=Homo sapiens GN=PRKD2 PE=1 SV=2	0.016	1.879	1	1	2	96.7	2.07
O00410	Importin-5 OS=Homo sapiens GN=IPO5 PE=1 SV=4	0.017	1.854	1	1	1	123.6	0
Q7KZ85	Transcription elongation factor SPT6 OS=Homo sapiens GN=SUPT6H PE=1 SV=2	0.017	1.85	1	1	1	198.9	0
Q92878	DNA repair protein RAD50 OS=Homo sapiens GN=RAD50 PE=1 SV=1	0.023	1.837	1	1	1	153.8	0
P35998	26S protease regulatory subunit 7 OS=Homo sapiens GN=PSMC2 PE=1 SV=3	0.023	1.834	3	1	1	48.6	0
Q9BPX3	Condensin complex subunit 3 OS=Homo sapiens GN=NCAPG PE=1 SV=1	0.023	1.833	1	1	1	114.3	0
Q9NWV8	BRISC and BRCA1-A complex member 1 OS=Homo sapiens GN=BABAM1 PE=1 SV=1	0.023	1.82	8	1	1	36.5	0
P16615	Sarcoplasmic/endoplasmic reticulum calcium ATPase 2 OS=Homo sapiens GN=ATP2A2 PE=1 SV=1	0.023	1.814	2	1	1	114.7	2.01
Q96PH1	NADPH oxidase 5 OS=Homo sapiens GN=NOX5 PE=1 SV=1	0.023	1.801	2	1	1	86.4	0
P41227	N-alpha-acetyltransferase 10 OS=Homo sapiens GN=NAA10 PE=1 SV=1	0.023	1.8	5	1	1	26.4	0
Q7L2E3	Putative ATP-dependent RNA helicase DHX30 OS=Homo sapiens GN=DHX30 PE=1 SV=1	0.023	1.794	1	1	1	133.9	0
O60566	Mitotic checkpoint serine/threonine-protein kinase BUB1 beta OS=Homo sapiens GN=BUB1B PE=1 SV=3	0.023	1.786	1	1	1	119.5	1.88
Q3ZCQ8	Mitochondrial import inner membrane translocase subunit TIM50 OS=Homo sapiens GN=TIMM50 PE=1 SV=2	0.023	1.779	4	1	1	39.6	0
Q8TC07	TBC1 domain family member 15 OS=Homo sapiens GN=TBC1D15 PE=1 SV=2	0.023	1.778	1	1	1	79.4	1.66
Q99575	Ribonucleases P/MRP protein subunit POP1 OS=Homo sapiens GN=POP1 PE=1 SV=2	0.023	1.774	1	1	1	114.6	0
Q15027	Arf-GAP with coiled-coil, ANK repeat and PH domain-containing protein 1 OS=Homo sapiens GN=ACAP1 PE=1 SV=1	0.023	1.773	2	1	1	81.5	0
O15357	Phosphatidylinositol 3,4,5-trisphosphate 5-phosphatase 2 OS=Homo sapiens GN=INPPL1 PE=1 SV=2	0.023	1.75	1	1	1	138.5	0
Q86X76	Nitrilase homolog 1 OS=Homo sapiens GN=NIT1 PE=1 SV=2	0.023	1.749	2	1	1	35.9	0
Q9NY27	Serine/threonine-protein phosphatase 4 regulatory subunit 2 OS=Homo sapiens GN=PPP4R2 PE=1 SV=3	0.023	1.747	2	1	1	46.9	1.82
Q8NI35	InaD-like protein OS=Homo sapiens GN=PATJ PE=1 SV=3	0.024	1.734	1	1	1	196.2	2.18
Q15018	BRISC complex subunit Abro1 OS=Homo sapiens GN=FAM175B PE=1 SV=2	0.024	1.73	2	1	1	46.9	1.6
P09110	3-ketoacyl-CoA thiolase, peroxisomal OS=Homo sapiens GN=ACAA1 PE=1 SV=2	0.024	1.728	5	1	1	44.3	0
Q9UK59	Lariat debranching enzyme OS=Homo sapiens GN=DBR1 PE=1 SV=2	0.024	1.71	2	1	1	61.5	0
Q9NP73	Putative bifunctional UDP-N-acetylglucosamine transferase and deubiquitinase ALG13 OS=Homo sapiens GN=ALG13 PE=1 SV=2	0.024	1.697	1	1	1	126	1.62
Q9UBP9	PTB domain-containing engulfment adapter protein 1 OS=Homo sapiens GN=GULP1 PE=1 SV=1	0.025	1.696	4	1	2	34.5	0
P61160	Actin-related protein 2 OS=Homo sapiens GN=ACTR2 PE=1 SV=1	0.025	1.672	2	1	1	44.7	0
Q9H974	Queuine tRNA-ribosyltransferase accessory subunit 2 OS=Homo sapiens GN=QTRT2 PE=1 SV=1	0.025	1.656	4	1	1	46.7	0
Q17RC7	Exocyst complex component 3-like protein 4 OS=Homo sapiens GN=EXOC3L4 PE=1 SV=2	0.025	1.652	1	1	1	79.8	1.77
Q15334	Lethal(2) giant larvae protein homolog 1 OS=Homo sapiens GN=LLGL1 PE=1 SV=3	0.026	1.635	1	1	1	115.3	2.22
Q9NXH9	tRNA (guanine(26)-N(2))-dimethyltransferase OS=Homo sapiens GN=TRMT1 PE=1 SV=1	0.025	1.633	2	1	1	72.2	0
P49589	Cysteine--tRNA ligase, cytoplasmic OS=Homo sapiens GN=CARS PE=1 SV=3	0.025	1.633	2	1	1	85.4	0
Q86U44	N6-adenosine-methyltransferase 70 kDa subunit OS=Homo sapiens GN=METTL3 PE=1 SV=2	0.025	1.626	3	1	1	64.4	0
P50914	60S ribosomal protein L14 OS=Homo sapiens GN=RPL14 PE=1 SV=4	0.027	1.613	5	1	1	23.4	0
Q9NYB9	Abl interactor 2 OS=Homo sapiens GN=ABI2 PE=1 SV=1	0.027	1.605	2	1	1	55.6	0
Q8TDC3	Serine/threonine-protein kinase BRSK1 OS=Homo sapiens GN=BRSK1 PE=1 SV=2	0.027	1.602	2	1	1	85	0
Q9Y6R4	Mitogen-activated protein kinase kinase kinase 4 OS=Homo sapiens GN=MAP3K4 PE=1 SV=2	0.027	1.6	1	1	1	181.6	0
O94874	E3 UFM1-protein ligase 1 OS=Homo sapiens GN=UFL1 PE=1 SV=2	0.027	1.598	1	1	1	89.5	1.67
Q8WV44	E3 ubiquitin-protein ligase TRIM41 OS=Homo sapiens GN=TRIM41 PE=1 SV=3	0.027	1.595	2	1	1	71.6	0
Q9NR28	Diablo homolog, mitochondrial OS=Homo sapiens GN=DIABLO PE=1 SV=1	0.028	1.59	8	1	1	27.1	0
Q9Y294	Histone chaperone ASF1A OS=Homo sapiens GN=ASF1A PE=1 SV=1	0.029	1.585	4	1	1	23	1.72
Q15054	DNA polymerase delta subunit 3 OS=Homo sapiens GN=POLD3 PE=1 SV=2	0.033	1.564	2	1	1	51.4	0
Q8N6M0	OTU domain-containing protein 6B OS=Homo sapiens GN=OTUD6B PE=1 SV=1	0.034	1.542	6	1	1	33.8	0
Q8IUW3	Spermatogenesis-associated protein 2-like protein OS=Homo sapiens GN=SPATA2L PE=2 SV=1	0.034	1.535	5	1	1	46.1	0
O15228	Dihydroxyacetone phosphate acyltransferase OS=Homo sapiens GN=GNPAT PE=1 SV=1	0.034	1.534	1	1	1	77.1	1.61
Q5SW79	Centrosomal protein of 170 kDa OS=Homo sapiens GN=CEP170 PE=1 SV=1	0.034	1.533	1	1	1	175.2	0
P67870	Casein kinase II subunit beta OS=Homo sapiens GN=CSNK2B PE=1 SV=1	0.043	1.527	4	1	1	24.9	2.29
P09853	Ribonucleoside-diphosphate reductase large subunit OS=Human herpesvirus 2 (strain 333) GN=RIR1 PE=3 SV=2	0.043	1.524	1	1	1	125	1.64
Q9Y4B5	Microtubule cross-linking factor 1 OS=Homo sapiens GN=MTCL1 PE=1 SV=5	0.043	1.522	1	1	2	209.4	0
Q5MIZ7	Serine/threonine-protein phosphatase 4 regulatory subunit 3B OS=Homo sapiens GN=PPP4R3B PE=1 SV=2	0.043	1.522	1	1	2	97.4	0
P47972	Neuronal pentraxin-2 OS=Homo sapiens GN=NPTX2 PE=1 SV=2	0.044	1.513	4	1	1	47	0
P10599	Thioredoxin OS=Homo sapiens GN=TXN PE=1 SV=3	0.044	1.508	19	1	1	11.7	0
P34897	Serine hydroxymethyltransferase, mitochondrial OS=Homo sapiens GN=SHMT2 PE=1 SV=3	0.044	1.506	2	1	1	56	0
Q6PGQ7	Protein aurora borealis OS=Homo sapiens GN=BORA PE=1 SV=2	0.045	1.502	2	1	1	61.2	1.67
Q8N8M0	Probable N-acetyltransferase 16 OS=Homo sapiens GN=NAT16 PE=2 SV=2	0.045	1.498	6	1	1	40.5	0
Q6P1Q9	Methyltransferase-like protein 2B OS=Homo sapiens GN=METTL2B PE=1 SV=3	0.045	1.495	2	1	1	43.4	1.73
Q9TSZ3	Potassium voltage-gated channel subfamily H member 2 OS=Canis lupus familiaris GN=KCNH2 PE=2 SV=1	0.046	1.494	2	1	1	126.6	0
Q6P4I2	WD repeat-containing protein 73 OS=Homo sapiens GN=WDR73 PE=1 SV=1	0.046	1.489	2	1	1	41.7	0
Q86SQ0	Pleckstrin homology-like domain family B member 2 OS=Homo sapiens GN=PHLDB2 PE=1 SV=2	0.047	1.468	1	1	1	142.1	0
P52342	DNA polymerase catalytic subunit OS=Human herpesvirus 7 (strain JI) GN=U38 PE=3 SV=1	0.049	1.449	2	1	1	115.7	0
P30086	Phosphatidylethanolamine-binding protein 1 OS=Homo sapiens GN=PEBP1 PE=1 SV=3	0.049	1.441	4	1	1	21	0
P31948	Stress-induced-phosphoprotein 1 OS=Homo sapiens GN=STIP1 PE=1 SV=1	0.052	1.401	2	1	1	62.6	0
P23284	Peptidyl-prolyl cis-trans isomerase B OS=Homo sapiens GN=PPIB PE=1 SV=2	0.052	1.391	4	1	1	23.7	0
P62081	40S ribosomal protein S7 OS=Homo sapiens GN=RPS7 PE=1 SV=1	0.052	1.382	4	1	1	22.1	0
A8MYA2	Uncharacterized protein CXorf49 OS=Homo sapiens GN=CXorf49 PE=2 SV=3	0.053	1.374	4	1	1	54.4	0
Q96IZ0	PRKC apoptosis WT1 regulator protein OS=Homo sapiens GN=PAWR PE=1 SV=1	0.054	1.37	2	1	1	36.5	0
Q14194	Dihydropyrimidinase-related protein 1 OS=Homo sapiens GN=CRMP1 PE=1 SV=1	0.054	1.368	1	1	1	62.1	2.08
P17480	Nucleolar transcription factor 1 OS=Homo sapiens GN=UBTF PE=1 SV=1	0.054	1.368	2	1	1	89.4	0
P07237	Protein disulfide-isomerase OS=Homo sapiens GN=P4HB PE=1 SV=3	0.055	1.365	2	1	1	57.1	0
P13667	Protein disulfide-isomerase A4 OS=Homo sapiens GN=PDIA4 PE=1 SV=2	0.055	1.364	3	1	1	72.9	0
Q96EY5	Multivesicular body subunit 12A OS=Homo sapiens GN=MVB12A PE=1 SV=1	0.055	1.36	8	1	1	28.8	0
P33261	Cytochrome P450 2C19 OS=Homo sapiens GN=CYP2C19 PE=1 SV=3	0.057	1.351	4	1	1	55.9	0
Q8WVM8	Sec1 family domain-containing protein 1 OS=Homo sapiens GN=SCFD1 PE=1 SV=4	0.057	1.35	1	1	1	72.3	0
P35443	Thrombospondin-4 OS=Homo sapiens GN=THBS4 PE=1 SV=2	0.057	1.343	1	1	2	105.8	1.68
A0AVT1	Ubiquitin-like modifier-activating enzyme 6 OS=Homo sapiens GN=UBA6 PE=1 SV=1	0.057	1.335	1	1	2	117.9	1.96
Q96MG7	Non-structural maintenance of chromosomes element 3 homolog OS=Homo sapiens GN=NSMCE3 PE=1 SV=1	0.056	1.334	2	1	1	34.3	0
Q5VW00	DDB1- and CUL4-associated factor 12-like protein 2 OS=Homo sapiens GN=DCAF12L2 PE=2 SV=1	0.059	1.301	6	1	1	50.8	0
Q9UNF1	Melanoma-associated antigen D2 OS=Homo sapiens GN=MAGED2 PE=1 SV=2	0.059	1.297	3	1	1	64.9	0
P52701	DNA mismatch repair protein Msh6 OS=Homo sapiens GN=MSH6 PE=1 SV=2	0.059	1.294	1	1	1	152.7	0
O95163	Elongator complex protein 1 OS=Homo sapiens GN=IKBKAP PE=1 SV=3	0.06	1.291	2	1	1	150.2	0
Q92688	Acidic leucine-rich nuclear phosphoprotein 32 family member B OS=Homo sapiens GN=ANP32B PE=1 SV=1	0.061	1.288	3	1	1	28.8	0
Q15772	Striated muscle preferentially expressed protein kinase OS=Homo sapiens GN=SPEG PE=1 SV=4	0.061	1.287	1	1	1	354.1	0
O75832	26S proteasome non-ATPase regulatory subunit 10 OS=Homo sapiens GN=PSMD10 PE=1 SV=1	0.061	1.286	4	1	1	24.4	0
P32455	Guanylate-binding protein 1 OS=Homo sapiens GN=GBP1 PE=1 SV=2	0.062	1.264	2	1	2	67.9	0
Q9Y6V0	Protein piccolo OS=Homo sapiens GN=PCLO PE=1 SV=4	0.062	1.262	0	1	6	552.9	3.42
Q9H9T3	Elongator complex protein 3 OS=Homo sapiens GN=ELP3 PE=1 SV=2	0.065	1.255	3	1	1	62.2	0
