# Supplementary material for: Aurora-A mediated phosphorylation of LDHB promotes glycolysis and tumor progression by relieving the substrate-inhibition effect
Source: Nat Commun. 2019 Dec 5;10:5566. doi: 10.1038/s41467-019-13485-8 (PMC6895051; doi:10.1038/s41467-019-13485-8)
Supplement: Supplementary file 5 — Supplementary Table 2 [file 41467_2019_13485_MOESM5_ESM.xlsx]

## Sheet: DLD1-WT-1
Checked	Protein FDR Confidence: Combined	Master	Exp. q-value: Combined	Sum PEP Score	Coverage [%]	# Peptides	# PSMs	# Unique Peptides	Score Sequest HT: Sequest HT	# Peptides (by Search Engine): Sequest HT	# Razor Peptides	Abundance	Found in Sample	Modifications
FALSE	High	LDHB	0	145.296	46	25	1500	22	2432.88	25	4	7.18058e+11	High	Phospho [S162(100)]
Checked	Confidence	Annotated Sequence	Modifications	Qvality PEP	Qvality q-value	# Protein Groups	# Proteins	# PSMs	Master Protein Accessions	Positions in Master Proteins	Modifications in Master Proteins	Abundance	# Missed Cleavages	Theo. MH+ [Da]	# Razor Quan Results	Quan Info	Found in Sample	Confidence (by Search Engine): Sequest HT	Percolator q-Value (by Search Engine): Sequest HT	Percolator PEP (by Search Engine): Sequest HT	XCorr (by Search Engine): Sequest HT	Top Apex RT [min]	Sequence in Protein	Positions in Proteins	Quan Usage	Quan Ratio Usage
FALSE	High	[R].VIGSGCNLDSAR.[F]	1xPhospho [S4(100)]	0.0850427	0.00636979	2	2	6	Q6ZMR3; P06151	Q6ZMR3 [158-169]; P06151 [158-169]	Q6ZMR3 1xPhospho [S161(100)]; P06151 1xPhospho [S161(100)]	376247104	0	1271.54	0	Shared	High	High	0.0009425	0.007741	1.63	19.25	R.VIGSGCNLDSAR.F	[158-169]	Used	Used
FALSE	Medium	[K].FIIPNIVK.[Y]		0.332427	0.0189555	1	1	3	P06151	P06151 [119-126]		113003224	0	943.598	0		Peak Found	High	0.002884	0.08084	1.53	23.62	K.FIIPNIVK.Y	[119-126]	Used	Used
FALSE	Medium	[R].FRYLMGER.[L]		0.32184	0.0189555	1	1	4	P06151	P06151 [170-177]		569291536	1	1071.54	0		Peak Found	High	0.002884	0.07596	2.13	19.79	R.FRYLMGER.L	[170-177]	Used	Used
FALSE	High	[K].GEMMDLQHGSLFLK.[T]		0.000122307	0.00636979	1	1	5	P06151	P06151 [60-73]		439146400	0	1605.78	0		High	High	0.0009425	2.63e-07	3.95	24.22	K.GEMMDLQHGSLFLK.T	[60-73]	Used	Used
FALSE	High	[K].GEMMDLQHGSLFLK.[T]	1xOxidation [M]	0.00536885	0.00636979	1	1	10	P06151	P06151 [60-73]		1000530432	0	1621.77	0		High	High	0.0009425	9.788e-05	3.63	22.73	K.GEMMDLQHGSLFLK.T	[60-73]	Used	Used
FALSE	High	[K].GYTSWAIGLSVADLAESIMK.[N]		8.51985e-05	0.00636979	1	1	61	P06151	P06151 [246-265]		8.33876e+08	0	2112.07	0		High	High	0.0009425	1.49e-07	4.57	30.71	K.GYTSWAIGLSVADLAESIMK.N	[246-265]	Used	Used
FALSE	High	[K].GYTSWAIGLSVADLAESIMK.[N]	1xOxidation [M19]	0.000257581	0.00636979	1	1	75	P06151	P06151 [246-265]		3.15762e+09	0	2128.06	0		High	High	0.0009425	8.437e-07	3.82	30.31	K.GYTSWAIGLSVADLAESIMK.N	[246-265]	Used	Used
FALSE	High	[K].KSADTLWGIQK.[E]		0.00176303	0.00636979	1	1	24	P06151	P06151 [318-328]		11567259424	1	1246.68	0		High	High	0.0009425	1.711e-05	3.08	20.59	K.KSADTLWGIQK.E	[318-328]	Used	Used
FALSE	High	[K].KSADTLWGIQKELQF.[-]		0.0563682	0.00636979	1	1	4	P06151	P06151 [318-332]		141322788	2	1763.93	0		High	High	0.0009425	0.004011	3.46	26.38	K.KSADTLWGIQKELQF.-	[318-332]	Used	Used
FALSE	High	[K].LKGYTSWAIGLSVADLAESIMK.[N]		0.000170573	0.00636979	1	1	31	P06151	P06151 [244-265]		84939928	1	2353.25	0		Peak Found	High	0.0009425	4.413e-07	5.27	30.47	K.LKGYTSWAIGLSVADLAESIMK.N	[244-265]	Used	Used
FALSE	High	[K].LKGYTSWAIGLSVADLAESIMK.[N]	1xOxidation [M21]	1.81952e-05	0.00636979	1	1	37	P06151	P06151 [244-265]		2.87435e+08	1	2369.24	0		High	High	0.0009425	1.327e-08	4.97	29.64	K.LKGYTSWAIGLSVADLAESIMK.N	[244-265]	Used	Used
FALSE	High	[R].LKKSADTLWGIQK.[E]		0.0143399	0.00636979	1	1	1	P06151	P06151 [316-328]			2	1487.86	0		Not Found	High	0.0009425	0.0004585	2.32	19.59	R.LKKSADTLWGIQK.E	[316-328]	Used	Used
FALSE	High	[K].LLIVSNPVDILTYVAWK.[LI]		0.000354071	0.00636979	1	2	87	P06151	P06151 [133-149]		1.18269e+10	0	1944.12	0		High	High	0.0009425	1.391e-06	3.66	30.59	K.LLIVSNPVDILTYVAWK.I	[133-149]	Used	Used
FALSE	High	[K].LLIVSNPVDILTYVAWKISGFPK.[N]		0.00102873	0.00636979	1	1	4	P06151	P06151 [133-155]			1	2573.47	0		Not Found	High	0.0009425	7.388e-06	5.87	30.87	K.LLIVSNPVDILTYVAWKISGFPK.N	[133-155]	Used	Used
FALSE	Medium	[R].LNLVQR.[N]		0.194656	0.0166262	1	2	155	P06151	P06151 [107-112]		1.86077e+11	0	742.457	10		High	High	0.002861	0.03078	2.23	18.26	R.LNLVQR.N	[107-112]	Used	Used
FALSE	High	[R].LNLVQRNVNIFK.[F]		0.0598569	0.00636979	1	1	3	P06151	P06151 [107-118]			1	1457.86	0		Not Found	High	0.0009425	0.004398	2.73	22.66	R.LNLVQRNVNIFK.F	[107-118]	Used	Used
FALSE	Medium	[K].ISGFPK.[N]		0.191527	0.0166262	2	2	47	Q6ZMR3; P06151	Q6ZMR3 [150-155]; P06151 [150-155]		3.59195e+10	0	648.372	0	Shared	Medium	High	0.002515	0.03003	1.27	18	K.ISGFPK.N	[150-155]	Used	Used
FALSE	Medium	[K].LSGFPKNR.[V]		0.161496	0.0120362	2	2	10	Q6ZMR3; P06151	Q6ZMR3 [150-157]; P06151 [150-157]		250629584	1	918.516	0	Shared	High	High	0.001708	0.02235	2.75	16.63	K.ISGFPKNR.V	[150-157]	Used	Used
FALSE	High	[K].ITVVGVGAVGMACAISILMK.[D]		0.00197213	0.00636979	1	1	1	P06151	P06151 [23-42]		11115877	0	1933.07	0		Peak Found	High	0.0009425	2.046e-05	3.47	30.59	K.ITVVGVGAVGMACAISILMK.D	[23-42]	Used	Used
FALSE	Medium	[K].ITVVGVGAVGMACAISILMK.[D]	1xOxidation [M11]	0.306898	0.0189555	1	1	1	P06151	P06151 [23-42]			0	1949.06	0	No Quan Values	Not Found	High	0.002884	0.06961	2.14		K.ITVVGVGAVGMACAISILMK.D	[23-42]	Not Used	Not Used
FALSE	High	[K].ITVVGVGAVGMACAISILMK.[D]	1xPhospho [T2(100)]	0.0812687	0.00636979	1	1	10	P06151	P06151 [23-42]	P06151 1xPhospho [T24(100)]	71780368	0	2013.03	0		Peak Found	High	0.0009425	0.007193	2.83	30.51	K.ITVVGVGAVGMACAISILMK.D	[23-42]	Used	Used
FALSE	Medium	[K].ITVVGVGAVGMACAISILMK.[D]	1xOxidation [M19]; 1xPhospho [T2(100)]	0.339298	0.0189555	1	1	7	P06151	P06151 [23-42]	P06151 1xPhospho [T24(100)]	111785817	0	2029.03	0		High	High	0.002884	0.08369	2.34	28.28	K.ITVVGVGAVGMACAISILMK.D	[23-42]	Used	Used
FALSE	High	[K].LVIITAGAR.[Q]		0.0259436	0.00636979	1	1	444	P06151	P06151 [91-99]		2.67575e+11	0	913.583	0		High	High	0.0009425	0.001164	2.09	20.44	K.LVIITAGAR.Q	[91-99]	Used	Used
FALSE	High	[K].LVIITAGARQQEGESR.[L]		0.056969	0.00636979	1	1	34	P06151	P06151 [91-106]		215132524	1	1727.94	0		Peak Found	High	0.0009425	0.00406	2.53	18.15	K.LVIITAGARQQEGESR.L	[91-106]	Used	Used
FALSE	Medium	[K].LVIITAGARQQEGESRLNLVQR.[N]		0.166927	0.0120362	1	1	4	P06151	P06151 [91-112]			2	2451.38	0		Not Found	High	0.001708	0.02375	2.64	20.19	K.LVIITAGARQQEGESRLNLVQR.N	[91-112]	Used	Used
FALSE	Medium	[R].NVNIFK.[F]		0.367795	0.0406845	1	1	111	P06151	P06151 [113-118]		6.68157e+10	0	734.42	0		High	High	0.005356	0.09763	1.41	20.14	R.NVNIFK.F	[113-118]	Used	Used
FALSE	High	[R].QQEGESR.[L]		0.121342	0.00636979	1	1	74	P06151	P06151 [100-106]		1.50089e+08	0	833.375	0		High	High	0.0009425	0.01386	1.77	10.75	R.QQEGESR.L	[100-106]	Used	Used
FALSE	High	[R].QQEGESRLNLVQR.[N]		0.0459004	0.00636979	1	1	12	P06151	P06151 [100-112]		184676376	1	1556.81	0		High	High	0.0009425	0.002877	3.49	18.34	R.QQEGESRLNLVQR.N	[100-112]	Used	Used
FALSE	High	[K].SADTLWGIQK.[E]		0.0103646	0.00636979	1	1	234	P06151	P06151 [319-328]		9.76041e+10	0	1118.58	0		High	High	0.0009425	0.000275	2.2	22.35	K.SADTLWGIQK.E	[319-328]	Used	Used
FALSE	High	[K].SADTLWGIQKELQF.[-]		0.0355297	0.00636979	1	1	11	P06151	P06151 [319-332]		605616064	1	1635.84	0		High	High	0.0009425	0.001919	4.13	28.05	K.SADTLWGIQKELQF.-	[319-332]	Used	Used
FALSE	Medium	[R].VIGSGCNLDSAR.[F]		0.195919	0.0166262	2	2	5	Q6ZMR3; P06151	Q6ZMR3 [158-169]; P06151 [158-169]		471268352	0	1191.58	0	Shared	High	High	0.002861	0.03122	1.75	17.53	R.VIGSGCNLDSAR.F	[158-169]	Used	Used
FALSE	Medium	[R].YLMGER.[L]		0.286372	0.0189555	1	1	60	P06151	P06151 [172-177]		3.15969e+10	0	768.371	0		High	High	0.002884	0.06133	1.35	17.84	R.YLMGER.L	[172-177]	Used	Used

## Sheet: DLD1-WT-2
Checked	Protein FDR Confidence: Combined	Master	Exp. q-value: Combined	Sum PEP Score	Coverage [%]	# Peptides	# PSMs	# Unique Peptides	Score Sequest HT: Sequest HT	# Peptides (by Search Engine): Sequest HT	# Razor Peptides	Abundance	Found in Sample	Modifications
FALSE	High	LDHB	0	163.83	45	27	1257	24	1956.85	27	4	7.865e+11	High	Phospho [S162(100)]
Checked	Confidence	Annotated Sequence	Modifications	Qvality PEP	Qvality q-value	# Protein Groups	# Proteins	# PSMs	Master Protein Accessions	Positions in Master Proteins	Modifications in Master Proteins	Abundance	# Missed Cleavages	Theo. MH+ [Da]	# Razor Quan Results	Quan Info	Found in Sample	Confidence (by Search Engine): Sequest HT	Percolator q-Value (by Search Engine): Sequest HT	Percolator PEP (by Search Engine): Sequest HT	XCorr (by Search Engine): Sequest HT	Top Apex RT [min]	Sequence in Protein	Positions in Proteins	Quan Usage	Quan Ratio Usage
FALSE	High	[R].VIGSGCNLDSAR.[F]	1xPhospho [S4(100)]	0.0981026	0.0046071	2	2	4	Q6ZMR3; P06151	Q6ZMR3 [158-169]; P06151 [158-169]	Q6ZMR3 1xPhospho [S161(100)]; P06151 1xPhospho [S161(100)]	445120448	0	1271.54	0	Shared	High	High	0.0007052	0.006518	1.99	19.5	R.VIGSGCNLDSAR.F	[158-169]	Used	Used
FALSE	Medium	[R].FRYLMGER.[L]		0.433766	0.0366264	1	1	5	P06151	P06151 [170-177]		799747488	1	1071.54	0		Peak Found	High	0.005122	0.1203	2.19	20.11	R.FRYLMGER.L	[170-177]	Used	Used
FALSE	High	[K].GEMMDLQHGSLFLK.[T]		0.000170551	0.0046071	1	1	5	P06151	P06151 [60-73]		922212736	0	1605.78	0		High	High	0.0007052	7.27e-08	4.3	24.39	K.GEMMDLQHGSLFLK.T	[60-73]	Used	Used
FALSE	High	[K].GEMMDLQHGSLFLK.[T]	1xOxidation [M]	0.00248739	0.0046071	1	1	7	P06151	P06151 [60-73]		1057439392	0	1621.77	0		High	High	0.0007052	8.765e-06	3.65	22.94	K.GEMMDLQHGSLFLK.T	[60-73]	Used	Used
FALSE	High	[K].GEMMDLQHGSLFLKTPK.[I]		0.0835627	0.0046071	1	1	18	P06151	P06151 [60-76]		12861854824	1	1931.97	0		Peak Found	High	0.0007052	0.004857	2.4	25.04	K.GEMMDLQHGSLFLKTPK.I	[60-76]	Used	Used
FALSE	High	[K].GYTSWAIGLSVADLAESIMK.[N]		0.000143333	0.0046071	1	1	54	P06151	P06151 [246-265]		1.12975e+09	0	2112.07	0		High	High	0.0007052	5.342e-08	5.22	30.78	K.GYTSWAIGLSVADLAESIMK.N	[246-265]	Used	Used
FALSE	High	[K].GYTSWAIGLSVADLAESIMK.[N]	1xOxidation [M19]	0.000495824	0.0046071	1	1	63	P06151	P06151 [246-265]		4.11981e+09	0	2128.06	0		High	High	0.0007052	4.892e-07	2.43	30.4	K.GYTSWAIGLSVADLAESIMK.N	[246-265]	Used	Used
FALSE	High	[K].KSADTLWGIQK.[E]		0.00145012	0.0046071	1	1	24	P06151	P06151 [318-328]		8937446912	1	1246.68	0		High	High	0.0007052	3.333e-06	3.37	20.78	K.KSADTLWGIQK.E	[318-328]	Used	Used
FALSE	High	[K].KSADTLWGIQKELQF.[-]		0.00178334	0.0046071	1	1	2	P06151	P06151 [318-332]		33358534	2	1763.93	0		Peak Found	High	0.0007052	4.832e-06	4.03	25.54	K.KSADTLWGIQKELQF.-	[318-332]	Used	Used
FALSE	High	[K].LKGEMMDLQHGSLFLKTPK.[I]		0.0594056	0.0046071	1	1	44	P06151	P06151 [58-76]		1.77982e+10	2	2173.15	0		Peak Found	High	0.0007052	0.002607	1.79	23.8	K.LKGEMMDLQHGSLFLKTPK.I	[58-76]	Used	Used
FALSE	High	[K].LKGEMMDLQHGSLFLKTPK.[I]	1xOxidation [M]	0.0788084	0.0046071	1	1	29	P06151	P06151 [58-76]		842040955	2	2189.15	0		Peak Found	High	0.0007052	0.004358	2.04	23.78	K.LKGEMMDLQHGSLFLKTPK.I	[58-76]	Used	Used
FALSE	High	[K].LKGEMMDLQHGSLFLKTPK.[I]	2xOxidation [M5; M6]	0.182898	0.0046071	1	1	16	P06151	P06151 [58-76]		24669802	2	2205.14	0		Peak Found	High	0.0007052	0.02083	2.75	29.75	K.LKGEMMDLQHGSLFLKTPK.I	[58-76]	Used	Used
FALSE	High	[K].LKGYTSWAIGLSVADLAESIMK.[N]		3.49265e-05	0.0046071	1	1	26	P06151	P06151 [244-265]			1	2353.25	0		High	High	0.0007052	4.267e-09	5.09	30.57	K.LKGYTSWAIGLSVADLAESIMK.N	[244-265]	Used	Used
FALSE	High	[K].LKGYTSWAIGLSVADLAESIMK.[N]	1xOxidation [M21]	0.000832827	0.0046071	1	1	28	P06151	P06151 [244-265]		2.08549e+08	1	2369.24	0		High	High	0.0007052	1.24e-06	4.06	27.85	K.LKGYTSWAIGLSVADLAESIMK.N	[244-265]	Used	Used
FALSE	High	[R].LKKSADTLWGIQK.[E]		0.0518471	0.0046071	1	1	2	P06151	P06151 [316-328]		149111888	2	1487.86	0		Peak Found	High	0.0007052	0.002037	2.8	19.57	R.LKKSADTLWGIQK.E	[316-328]	Used	Used
FALSE	High	[K].LLIVSNPVDILTYVAWK.[LI]		0.00129012	0.0046071	1	2	82	P06151	P06151 [133-149]		15170469782	0	1944.12	0		High	High	0.0007052	2.707e-06	3.96	30.67	K.LLIVSNPVDILTYVAWK.I	[133-149]	Used	Used
FALSE	High	[K].LLIVSNPVDILTYVAWKISGFPK.[N]		0.000192856	0.0046071	1	1	8	P06151	P06151 [133-155]		4849190	1	2573.47	0		Peak Found	High	0.0007052	9.075e-08	5.69	30.92	K.LLIVSNPVDILTYVAWKISGFPK.N	[133-155]	Used	Used
FALSE	High	[K].LLIVSNPVDILTYVAWKISGFPKNR.[V]		0.00225987	0.0046071	1	1	1	P06151	P06151 [133-157]			2	2843.62	0		Not Found	High	0.0007052	7.381e-06	5.05	30.69	K.LLIVSNPVDILTYVAWKISGFPKNR.V	[133-157]	Used	Used
FALSE	High	[R].LNLVQR.[N]		0.258953	0.0046071	1	2	124	P06151	P06151 [107-112]		2.01457e+11	0	742.457	17		High	High	0.0007052	0.04094	1.81	18.47	R.LNLVQR.N	[107-112]	Used	Used
FALSE	High	[R].LNLVQRNVNIFK.[F]		0.121165	0.0046071	1	1	1	P06151	P06151 [107-118]		49119672	1	1457.86	0		High	High	0.0007052	0.009635	3.53	23.5	R.LNLVQRNVNIFK.F	[107-118]	Used	Used
FALSE	High	[K].ISGFPK.[N]		0.266636	0.0046071	2	2	52	Q6ZMR3; P06151	Q6ZMR3 [150-155]; P06151 [150-155]		3.47498e+10	0	648.372	0	Shared	High	High	0.0007052	0.04342	1.25	18.24	K.ISGFPK.N	[150-155]	Used	Used
FALSE	High	[K].LSGFPKNR.[V]		0.154459	0.0046071	2	2	8	Q6ZMR3; P06151	Q6ZMR3 [150-157]; P06151 [150-157]		316402976	1	918.516	0	Shared	High	High	0.0007052	0.01512	2.78	16.83	K.ISGFPKNR.V	[150-157]	Used	Used
FALSE	Medium	[K].ITVVGVGAVGMACAISILMK.[D]	1xPhospho [T2(100)]	0.396108	0.0209593	1	1	8	P06151	P06151 [23-42]	P06151 1xPhospho [T24(100)]	101040808	0	2013.03	0		High	High	0.003038	0.09838	1.97	30.54	K.ITVVGVGAVGMACAISILMK.D	[23-42]	Used	Used
FALSE	High	[K].ITVVGVGAVGMACAISILMK.[D]	1xOxidation [M]; 1xPhospho [T2(100)]	0.235063	0.0046071	1	1	6	P06151	P06151 [23-42]	P06151 1xPhospho [T24(100)]	1.52425e+08	0	2029.03	0		Peak Found	High	0.0007052	0.03392	1.74	28.44	K.ITVVGVGAVGMACAISILMK.D	[23-42]	Used	Used
FALSE	High	[K].LVIITAGAR.[Q]		0.0330192	0.0046071	1	1	349	P06151	P06151 [91-99]		2.70823e+11	0	913.583	0		High	High	0.0007052	0.0009015	2.28	19.47	K.LVIITAGAR.Q	[91-99]	Used	Used
FALSE	High	[K].LVIITAGARQQEGESR.[L]		0.0723763	0.0046071	1	1	25	P06151	P06151 [91-106]		68464464	1	1727.94	0		Peak Found	High	0.0007052	0.003721	2.9	18.49	K.LVIITAGARQQEGESR.L	[91-106]	Used	Used
FALSE	High	[K].LVIITAGARQQEGESRLNLVQR.[N]		0.122215	0.0046071	1	1	3	P06151	P06151 [91-112]			2	2451.38	0		Not Found	High	0.0007052	0.009787	2.53	20.5	K.LVIITAGARQQEGESRLNLVQR.N	[91-112]	Used	Used
FALSE	Medium	[R].NVNIFK.[F]		0.486843	0.0461435	1	1	23	P06151	P06151 [113-118]		7.27374e+10	0	734.42	0		Medium	High	0.007288	0.1558	1.34	20.41	R.NVNIFK.F	[113-118]	Used	Used
FALSE	High	[R].QQEGESR.[L]		0.173409	0.0046071	1	1	85	P06151	P06151 [100-106]		1.65435e+08	0	833.375	0		High	High	0.0007052	0.01885	1.71	10.39	R.QQEGESR.L	[100-106]	Used	Used
FALSE	High	[R].QQEGESRLNLVQR.[N]		0.0721638	0.0046071	1	1	14	P06151	P06151 [100-112]		45367816	1	1556.81	0		Peak Found	High	0.0007052	0.003711	3.59	18.25	R.QQEGESRLNLVQR.N	[100-112]	Used	Used
FALSE	High	[K].SADTLWGIQK.[E]		0.0212524	0.0046071	1	1	148	P06151	P06151 [319-328]		1.10139e+11	0	1118.58	0		High	High	0.0007052	0.000408	2.35	22.53	K.SADTLWGIQK.E	[319-328]	Used	Used
FALSE	High	[K].SADTLWGIQKELQF.[-]		0.0643342	0.0046071	1	1	6	P06151	P06151 [319-332]		571229248	1	1635.84	0		High	High	0.0007052	0.003013	3.06	28.28	K.SADTLWGIQKELQF.-	[319-332]	Used	Used
FALSE	High	[R].VIGSGCNLDSAR.[F]		0.0709016	0.0046071	2	2	4	Q6ZMR3; P06151	Q6ZMR3 [158-169]; P06151 [158-169]		886524980	0	1191.58	0	Shared	High	High	0.0007052	0.0036	2.71	19.74	R.VIGSGCNLDSAR.F	[158-169]	Used	Used
FALSE	Medium	[R].YLMGER.[L]		0.426861	0.0329689	1	1	53	P06151	P06151 [172-177]		2.97328e+10	0	768.371	0		High	High	0.004603	0.1159	1.48	18.09	R.YLMGER.L	[172-177]	Used	Used

## Sheet: DLD1-WT-3
Checked	Protein FDR Confidence: Combined	Master	Exp. q-value: Combined	Sum PEP Score	Coverage [%]	# Peptides	# PSMs	# Unique Peptides	Score Sequest HT: Sequest HT	# Peptides (by Search Engine): Sequest HT	# Razor Peptides	Abundance	Found in Sample	Modifications
FALSE	High	LDHB	0	163.83	45	27	1257	24	1956.85	27	4	8.95933e+11	High	Phospho [S162(100)]
Checked	Confidence	Annotated Sequence	Modifications	Qvality PEP	Qvality q-value	# Protein Groups	# Proteins	# PSMs	Master Protein Accessions	Positions in Master Proteins	Modifications in Master Proteins	Abundance	# Missed Cleavages	Theo. MH+ [Da]	# Razor Quan Results	Quan Info	Found in Sample	Confidence (by Search Engine): Sequest HT	Percolator q-Value (by Search Engine): Sequest HT	Percolator PEP (by Search Engine): Sequest HT	XCorr (by Search Engine): Sequest HT	Top Apex RT [min]	Sequence in Protein	Positions in Proteins	Quan Usage	Quan Ratio Usage
FALSE	High	[R].VIGSGCNLDSAR.[F]	1xPhospho [S4(100)]	0.0981026	0.0046071	2	2	4	Q6ZMR3; P06151	Q6ZMR3 [158-169]; P06151 [158-169]	Q6ZMR3 1xPhospho [S161(100)]; P06151 1xPhospho [S161(100)]	620572032	0	1271.54	0	Shared	High	High	0.0007052	0.006518	1.99	19.5	R.VIGSGCNLDSAR.F	[158-169]	Used	Used
FALSE	Medium	[R].FRYLMGER.[L]		0.433766	0.0366264	1	1	5	P06151	P06151 [170-177]		199090160	1	1071.54	0		Medium	High	0.005122	0.1203	2.19	20.11	R.FRYLMGER.L	[170-177]	Used	Used
FALSE	High	[K].GEMMDLQHGSLFLK.[T]		0.000170551	0.0046071	1	1	5	P06151	P06151 [60-73]		1308271424	0	1605.78	0		High	High	0.0007052	7.27e-08	4.3	24.39	K.GEMMDLQHGSLFLK.T	[60-73]	Used	Used
FALSE	High	[K].GEMMDLQHGSLFLK.[T]	1xOxidation [M]	0.00248739	0.0046071	1	1	7	P06151	P06151 [60-73]		1376608256	0	1621.77	0		High	High	0.0007052	8.765e-06	3.65	22.94	K.GEMMDLQHGSLFLK.T	[60-73]	Used	Used
FALSE	High	[K].GEMMDLQHGSLFLKTPK.[I]		0.0835627	0.0046071	1	1	18	P06151	P06151 [60-76]		15884328032	1	1931.97	0		Peak Found	High	0.0007052	0.004857	2.4	25.04	K.GEMMDLQHGSLFLKTPK.I	[60-76]	Used	Used
FALSE	High	[K].GYTSWAIGLSVADLAESIMK.[N]		0.000143333	0.0046071	1	1	54	P06151	P06151 [246-265]		446026849	0	2112.07	0		High	High	0.0007052	5.342e-08	5.22	30.78	K.GYTSWAIGLSVADLAESIMK.N	[246-265]	Used	Used
FALSE	High	[K].GYTSWAIGLSVADLAESIMK.[N]	1xOxidation [M19]	0.000495824	0.0046071	1	1	63	P06151	P06151 [246-265]		1.47898e+09	0	2128.06	0		High	High	0.0007052	4.892e-07	2.43	30.4	K.GYTSWAIGLSVADLAESIMK.N	[246-265]	Used	Used
FALSE	High	[K].KSADTLWGIQK.[E]		0.00145012	0.0046071	1	1	24	P06151	P06151 [318-328]		16092854528	1	1246.68	0		High	High	0.0007052	3.333e-06	3.37	20.78	K.KSADTLWGIQK.E	[318-328]	Used	Used
FALSE	High	[K].KSADTLWGIQKELQF.[-]		0.00178334	0.0046071	1	1	2	P06151	P06151 [318-332]		43938176	2	1763.93	0		High	High	0.0007052	4.832e-06	4.03	25.54	K.KSADTLWGIQKELQF.-	[318-332]	Used	Used
FALSE	High	[K].LKGEMMDLQHGSLFLKTPK.[I]		0.0594056	0.0046071	1	1	44	P06151	P06151 [58-76]		2.61936e+10	2	2173.15	0		Peak Found	High	0.0007052	0.002607	1.79	23.8	K.LKGEMMDLQHGSLFLKTPK.I	[58-76]	Used	Used
FALSE	High	[K].LKGEMMDLQHGSLFLKTPK.[I]	1xOxidation [M]	0.0788084	0.0046071	1	1	29	P06151	P06151 [58-76]		282376984	2	2189.15	0		Peak Found	High	0.0007052	0.004358	2.04	23.78	K.LKGEMMDLQHGSLFLKTPK.I	[58-76]	Used	Used
FALSE	High	[K].LKGEMMDLQHGSLFLKTPK.[I]	2xOxidation [M5; M6]	0.182898	0.0046071	1	1	16	P06151	P06151 [58-76]			2	2205.14	0		Not Found	High	0.0007052	0.02083	2.75	29.75	K.LKGEMMDLQHGSLFLKTPK.I	[58-76]	Used	Used
FALSE	High	[K].LKGYTSWAIGLSVADLAESIMK.[N]		3.49265e-05	0.0046071	1	1	26	P06151	P06151 [244-265]		14707764	1	2353.25	0		Peak Found	High	0.0007052	4.267e-09	5.09	30.57	K.LKGYTSWAIGLSVADLAESIMK.N	[244-265]	Used	Used
FALSE	High	[K].LKGYTSWAIGLSVADLAESIMK.[N]	1xOxidation [M21]	0.000832827	0.0046071	1	1	28	P06151	P06151 [244-265]		105945430	1	2369.24	0		High	High	0.0007052	1.24e-06	4.06	27.85	K.LKGYTSWAIGLSVADLAESIMK.N	[244-265]	Used	Used
FALSE	High	[R].LKKSADTLWGIQK.[E]		0.0518471	0.0046071	1	1	2	P06151	P06151 [316-328]		733351200	2	1487.86	0		High	High	0.0007052	0.002037	2.8	19.57	R.LKKSADTLWGIQK.E	[316-328]	Used	Used
FALSE	High	[K].LLIVSNPVDILTYVAWK.[LI]		0.00129012	0.0046071	1	2	82	P06151	P06151 [133-149]		2.94119e+09	0	1944.12	0		High	High	0.0007052	2.707e-06	3.96	30.67	K.LLIVSNPVDILTYVAWK.I	[133-149]	Used	Used
FALSE	High	[K].LLIVSNPVDILTYVAWKISGFPK.[N]		0.000192856	0.0046071	1	1	8	P06151	P06151 [133-155]			1	2573.47	0		Not Found	High	0.0007052	9.075e-08	5.69	30.92	K.LLIVSNPVDILTYVAWKISGFPK.N	[133-155]	Used	Used
FALSE	High	[K].LLIVSNPVDILTYVAWKISGFPKNR.[V]		0.00225987	0.0046071	1	1	1	P06151	P06151 [133-157]			2	2843.62	0		Not Found	High	0.0007052	7.381e-06	5.05	30.69	K.LLIVSNPVDILTYVAWKISGFPKNR.V	[133-157]	Used	Used
FALSE	High	[R].LNLVQR.[N]		0.258953	0.0046071	1	2	124	P06151	P06151 [107-112]		237783839072	0	742.457	17		High	High	0.0007052	0.04094	1.81	18.47	R.LNLVQR.N	[107-112]	Used	Used
FALSE	High	[R].LNLVQRNVNIFK.[F]		0.121165	0.0046071	1	1	1	P06151	P06151 [107-118]		20302964	1	1457.86	0		Peak Found	High	0.0007052	0.009635	3.53	23.5	R.LNLVQRNVNIFK.F	[107-118]	Used	Used
FALSE	High	[K].ISGFPK.[N]		0.266636	0.0046071	2	2	52	Q6ZMR3; P06151	Q6ZMR3 [150-155]; P06151 [150-155]		4.60868e+10	0	648.372	0	Shared	High	High	0.0007052	0.04342	1.25	18.24	K.ISGFPK.N	[150-155]	Used	Used
FALSE	High	[K].LSGFPKNR.[V]		0.154459	0.0046071	2	2	8	Q6ZMR3; P06151	Q6ZMR3 [150-157]; P06151 [150-157]		178478784	1	918.516	0	Shared	High	High	0.0007052	0.01512	2.78	16.83	K.ISGFPKNR.V	[150-157]	Used	Used
FALSE	Medium	[K].ITVVGVGAVGMACAISILMK.[D]	1xPhospho [T2(100)]	0.396108	0.0209593	1	1	8	P06151	P06151 [23-42]	P06151 1xPhospho [T24(100)]	7.16768e+07	0	2013.03	0		Peak Found	High	0.003038	0.09838	1.97	30.54	K.ITVVGVGAVGMACAISILMK.D	[23-42]	Used	Used
FALSE	High	[K].ITVVGVGAVGMACAISILMK.[D]	1xOxidation [M]; 1xPhospho [T2(100)]	0.235063	0.0046071	1	1	6	P06151	P06151 [23-42]	P06151 1xPhospho [T24(100)]	1.13991e+08	0	2029.03	0		High	High	0.0007052	0.03392	1.74	28.44	K.ITVVGVGAVGMACAISILMK.D	[23-42]	Used	Used
FALSE	High	[K].LVIITAGAR.[Q]		0.0330192	0.0046071	1	1	349	P06151	P06151 [91-99]		2.87331e+11	0	913.583	0		High	High	0.0007052	0.0009015	2.28	19.47	K.LVIITAGAR.Q	[91-99]	Used	Used
FALSE	High	[K].LVIITAGARQQEGESR.[L]		0.0723763	0.0046071	1	1	25	P06151	P06151 [91-106]			1	1727.94	0		Not Found	High	0.0007052	0.003721	2.9	18.49	K.LVIITAGARQQEGESR.L	[91-106]	Used	Used
FALSE	High	[K].LVIITAGARQQEGESRLNLVQR.[N]		0.122215	0.0046071	1	1	3	P06151	P06151 [91-112]			2	2451.38	0		Not Found	High	0.0007052	0.009787	2.53	20.5	K.LVIITAGARQQEGESRLNLVQR.N	[91-112]	Used	Used
FALSE	Medium	[R].NVNIFK.[F]		0.486843	0.0461435	1	1	23	P06151	P06151 [113-118]		8.78858e+10	0	734.42	0		High	High	0.007288	0.1558	1.34	20.41	R.NVNIFK.F	[113-118]	Used	Used
FALSE	High	[R].QQEGESR.[L]		0.173409	0.0046071	1	1	85	P06151	P06151 [100-106]		307077642	0	833.375	0		High	High	0.0007052	0.01885	1.71	10.39	R.QQEGESR.L	[100-106]	Used	Used
FALSE	High	[R].QQEGESRLNLVQR.[N]		0.0721638	0.0046071	1	1	14	P06151	P06151 [100-112]		213690808	1	1556.81	0		High	High	0.0007052	0.003711	3.59	18.25	R.QQEGESRLNLVQR.N	[100-112]	Used	Used
FALSE	High	[K].SADTLWGIQK.[E]		0.0212524	0.0046071	1	1	148	P06151	P06151 [319-328]		1.31269e+11	0	1118.58	0		High	High	0.0007052	0.000408	2.35	22.53	K.SADTLWGIQK.E	[319-328]	Used	Used
FALSE	High	[K].SADTLWGIQKELQF.[-]		0.0643342	0.0046071	1	1	6	P06151	P06151 [319-332]		416069725	1	1635.84	0		High	High	0.0007052	0.003013	3.06	28.28	K.SADTLWGIQKELQF.-	[319-332]	Used	Used
FALSE	High	[R].VIGSGCNLDSAR.[F]		0.0709016	0.0046071	2	2	4	Q6ZMR3; P06151	Q6ZMR3 [158-169]; P06151 [158-169]		73061808	0	1191.58	0	Shared	Medium	High	0.0007052	0.0036	2.71	19.74	R.VIGSGCNLDSAR.F	[158-169]	Used	Used
FALSE	Medium	[R].YLMGER.[L]		0.426861	0.0329689	1	1	53	P06151	P06151 [172-177]		3.64612e+10	0	768.371	0		High	High	0.004603	0.1159	1.48	18.09	R.YLMGER.L	[172-177]	Used	Used

## Sheet: DLD1-Sh Aurora-A-1
Checked	Protein FDR Confidence: Combined	Master	Exp. q-value: Combined	Sum PEP Score	Coverage [%]	# Peptides	# PSMs	# Unique Peptides	Score Sequest HT: Sequest HT	# Peptides (by Search Engine): Sequest HT	# Razor Peptides	Abundance	Found in Sample	Modifications
FALSE	High	LDHB	0	163.83	45	27	1257	24	1956.85	27	4	3.98467e+11	High	Phospho [S162(100)]
Checked	Confidence	Annotated Sequence	Modifications	Qvality PEP	Qvality q-value	# Protein Groups	# Proteins	# PSMs	Master Protein Accessions	Positions in Master Proteins	Modifications in Master Proteins	Abundance	# Missed Cleavages	Theo. MH+ [Da]	# Razor Quan Results	Quan Info	Found in Sample	Confidence (by Search Engine): Sequest HT	Percolator q-Value (by Search Engine): Sequest HT	Percolator PEP (by Search Engine): Sequest HT	XCorr (by Search Engine): Sequest HT	Top Apex RT [min]	Sequence in Protein	Positions in Proteins	Quan Usage	Quan Ratio Usage
FALSE	High	[R].VIGSGCNLDSAR.[F]	1xPhospho [S4(100)]	0.0981026	0.0046071	2	2	4	Q6ZMR3; P06151	Q6ZMR3 [158-169]; P06151 [158-169]	Q6ZMR3 1xPhospho [S161(100)]; P06151 1xPhospho [S161(100)]	131080736	0	1271.54	0	Shared	High	High	0.0007052	0.006518	1.99	19.5	R.VIGSGCNLDSAR.F	[158-169]	Used	Used
FALSE	Medium	[R].FRYLMGER.[L]		0.433766	0.0366264	1	1	5	P06151	P06151 [170-177]		312787296	1	1071.54	0		High	High	0.005122	0.1203	2.19	20.11	R.FRYLMGER.L	[170-177]	Used	Used
FALSE	High	[K].GEMMDLQHGSLFLK.[T]		0.000170551	0.0046071	1	1	5	P06151	P06151 [60-73]		700630496	0	1605.78	0		High	High	0.0007052	7.27e-08	4.3	24.39	K.GEMMDLQHGSLFLK.T	[60-73]	Used	Used
FALSE	High	[K].GEMMDLQHGSLFLK.[T]	1xOxidation [M]	0.00248739	0.0046071	1	1	7	P06151	P06151 [60-73]		242924136	0	1621.77	0		High	High	0.0007052	8.765e-06	3.65	22.94	K.GEMMDLQHGSLFLK.T	[60-73]	Used	Used
FALSE	High	[K].GEMMDLQHGSLFLKTPK.[I]		0.0835627	0.0046071	1	1	18	P06151	P06151 [60-76]		10614041600	1	1931.97	0		Peak Found	High	0.0007052	0.004857	2.4	25.04	K.GEMMDLQHGSLFLKTPK.I	[60-76]	Used	Used
FALSE	High	[K].GYTSWAIGLSVADLAESIMK.[N]		0.000143333	0.0046071	1	1	54	P06151	P06151 [246-265]		6.45618e+08	0	2112.07	0		High	High	0.0007052	5.342e-08	5.22	30.78	K.GYTSWAIGLSVADLAESIMK.N	[246-265]	Used	Used
FALSE	High	[K].GYTSWAIGLSVADLAESIMK.[N]	1xOxidation [M19]	0.000495824	0.0046071	1	1	63	P06151	P06151 [246-265]		8.81711e+08	0	2128.06	0		High	High	0.0007052	4.892e-07	2.43	30.4	K.GYTSWAIGLSVADLAESIMK.N	[246-265]	Used	Used
FALSE	High	[K].KSADTLWGIQK.[E]		0.00145012	0.0046071	1	1	24	P06151	P06151 [318-328]		6057970176	1	1246.68	0		High	High	0.0007052	3.333e-06	3.37	20.78	K.KSADTLWGIQK.E	[318-328]	Used	Used
FALSE	High	[K].KSADTLWGIQKELQF.[-]		0.00178334	0.0046071	1	1	2	P06151	P06151 [318-332]		16030808	2	1763.93	0		Peak Found	High	0.0007052	4.832e-06	4.03	25.54	K.KSADTLWGIQKELQF.-	[318-332]	Used	Used
FALSE	High	[K].LKGEMMDLQHGSLFLKTPK.[I]		0.0594056	0.0046071	1	1	44	P06151	P06151 [58-76]		28686492356	2	2173.15	0		Peak Found	High	0.0007052	0.002607	1.79	23.8	K.LKGEMMDLQHGSLFLKTPK.I	[58-76]	Used	Used
FALSE	High	[K].LKGEMMDLQHGSLFLKTPK.[I]	1xOxidation [M]	0.0788084	0.0046071	1	1	29	P06151	P06151 [58-76]		106028909	2	2189.15	0		Peak Found	High	0.0007052	0.004358	2.04	23.78	K.LKGEMMDLQHGSLFLKTPK.I	[58-76]	Used	Used
FALSE	High	[K].LKGEMMDLQHGSLFLKTPK.[I]	2xOxidation [M5; M6]	0.182898	0.0046071	1	1	16	P06151	P06151 [58-76]			2	2205.14	0		Not Found	High	0.0007052	0.02083	2.75	29.75	K.LKGEMMDLQHGSLFLKTPK.I	[58-76]	Used	Used
FALSE	High	[K].LKGYTSWAIGLSVADLAESIMK.[N]		3.49265e-05	0.0046071	1	1	26	P06151	P06151 [244-265]		62656864	1	2353.25	0		High	High	0.0007052	4.267e-09	5.09	30.57	K.LKGYTSWAIGLSVADLAESIMK.N	[244-265]	Used	Used
FALSE	High	[K].LKGYTSWAIGLSVADLAESIMK.[N]	1xOxidation [M21]	0.000832827	0.0046071	1	1	28	P06151	P06151 [244-265]		57807139	1	2369.24	0		High	High	0.0007052	1.24e-06	4.06	27.85	K.LKGYTSWAIGLSVADLAESIMK.N	[244-265]	Used	Used
FALSE	High	[R].LKKSADTLWGIQK.[E]		0.0518471	0.0046071	1	1	2	P06151	P06151 [316-328]		34813204	2	1487.86	0		High	High	0.0007052	0.002037	2.8	19.57	R.LKKSADTLWGIQK.E	[316-328]	Used	Used
FALSE	High	[K].LLIVSNPVDILTYVAWK.[LI]		0.00129012	0.0046071	1	2	82	P06151	P06151 [133-149]		7.9926e+09	0	1944.12	0		High	High	0.0007052	2.707e-06	3.96	30.67	K.LLIVSNPVDILTYVAWK.I	[133-149]	Used	Used
FALSE	High	[K].LLIVSNPVDILTYVAWKISGFPK.[N]		0.000192856	0.0046071	1	1	8	P06151	P06151 [133-155]			1	2573.47	0		Not Found	High	0.0007052	9.075e-08	5.69	30.92	K.LLIVSNPVDILTYVAWKISGFPK.N	[133-155]	Used	Used
FALSE	High	[K].LLIVSNPVDILTYVAWKISGFPKNR.[V]		0.00225987	0.0046071	1	1	1	P06151	P06151 [133-157]			2	2843.62	0		Not Found	High	0.0007052	7.381e-06	5.05	30.69	K.LLIVSNPVDILTYVAWKISGFPKNR.V	[133-157]	Used	Used
FALSE	High	[R].LNLVQR.[N]		0.258953	0.0046071	1	2	124	P06151	P06151 [107-112]		1.01035e+11	0	742.457	17		High	High	0.0007052	0.04094	1.81	18.47	R.LNLVQR.N	[107-112]	Used	Used
FALSE	High	[R].LNLVQRNVNIFK.[F]		0.121165	0.0046071	1	1	1	P06151	P06151 [107-118]			1	1457.86	0		Not Found	High	0.0007052	0.009635	3.53	23.5	R.LNLVQRNVNIFK.F	[107-118]	Used	Used
FALSE	High	[K].ISGFPK.[N]		0.266636	0.0046071	2	2	52	Q6ZMR3; P06151	Q6ZMR3 [150-155]; P06151 [150-155]		1.49331e+10	0	648.372	0	Shared	High	High	0.0007052	0.04342	1.25	18.24	K.ISGFPK.N	[150-155]	Used	Used
FALSE	High	[K].LSGFPKNR.[V]		0.154459	0.0046071	2	2	8	Q6ZMR3; P06151	Q6ZMR3 [150-157]; P06151 [150-157]		105227958	1	918.516	0	Shared	High	High	0.0007052	0.01512	2.78	16.83	K.ISGFPKNR.V	[150-157]	Used	Used
FALSE	Medium	[K].ITVVGVGAVGMACAISILMK.[D]	1xPhospho [T2(100)]	0.396108	0.0209593	1	1	8	P06151	P06151 [23-42]	P06151 1xPhospho [T24(100)]	15710852	0	2013.03	0		Peak Found	High	0.003038	0.09838	1.97	30.54	K.ITVVGVGAVGMACAISILMK.D	[23-42]	Used	Used
FALSE	High	[K].ITVVGVGAVGMACAISILMK.[D]	1xOxidation [M]; 1xPhospho [T2(100)]	0.235063	0.0046071	1	1	6	P06151	P06151 [23-42]	P06151 1xPhospho [T24(100)]		0	2029.03	0		Not Found	High	0.0007052	0.03392	1.74	28.44	K.ITVVGVGAVGMACAISILMK.D	[23-42]	Used	Used
FALSE	High	[K].LVIITAGAR.[Q]		0.0330192	0.0046071	1	1	349	P06151	P06151 [91-99]		1.44578e+11	0	913.583	0		High	High	0.0007052	0.0009015	2.28	19.47	K.LVIITAGAR.Q	[91-99]	Used	Used
FALSE	High	[K].LVIITAGARQQEGESR.[L]		0.0723763	0.0046071	1	1	25	P06151	P06151 [91-106]			1	1727.94	0		Not Found	High	0.0007052	0.003721	2.9	18.49	K.LVIITAGARQQEGESR.L	[91-106]	Used	Used
FALSE	High	[K].LVIITAGARQQEGESRLNLVQR.[N]		0.122215	0.0046071	1	1	3	P06151	P06151 [91-112]			2	2451.38	0		Not Found	High	0.0007052	0.009787	2.53	20.5	K.LVIITAGARQQEGESRLNLVQR.N	[91-112]	Used	Used
FALSE	Medium	[R].NVNIFK.[F]		0.486843	0.0461435	1	1	23	P06151	P06151 [113-118]		2.66519e+10	0	734.42	0		Medium	High	0.007288	0.1558	1.34	20.41	R.NVNIFK.F	[113-118]	Used	Used
FALSE	High	[R].QQEGESR.[L]		0.173409	0.0046071	1	1	85	P06151	P06151 [100-106]		8.61775e+07	0	833.375	0		High	High	0.0007052	0.01885	1.71	10.39	R.QQEGESR.L	[100-106]	Used	Used
FALSE	High	[R].QQEGESRLNLVQR.[N]		0.0721638	0.0046071	1	1	14	P06151	P06151 [100-112]		98866508	1	1556.81	0		High	High	0.0007052	0.003711	3.59	18.25	R.QQEGESRLNLVQR.N	[100-112]	Used	Used
FALSE	High	[K].SADTLWGIQK.[E]		0.0212524	0.0046071	1	1	148	P06151	P06151 [319-328]		3.41355e+10	0	1118.58	0		High	High	0.0007052	0.000408	2.35	22.53	K.SADTLWGIQK.E	[319-328]	Used	Used
FALSE	High	[K].SADTLWGIQKELQF.[-]		0.0643342	0.0046071	1	1	6	P06151	P06151 [319-332]		113656776	1	1635.84	0		High	High	0.0007052	0.003013	3.06	28.28	K.SADTLWGIQKELQF.-	[319-332]	Used	Used
FALSE	High	[R].VIGSGCNLDSAR.[F]		0.0709016	0.0046071	2	2	4	Q6ZMR3; P06151	Q6ZMR3 [158-169]; P06151 [158-169]		135627280	0	1191.58	0	Shared	Peak Found	High	0.0007052	0.0036	2.71	19.74	R.VIGSGCNLDSAR.F	[158-169]	Used	Used
FALSE	Medium	[R].YLMGER.[L]		0.426861	0.0329689	1	1	53	P06151	P06151 [172-177]		2.00351e+10	0	768.371	0		High	High	0.004603	0.1159	1.48	18.09	R.YLMGER.L	[172-177]	Used	Used

## Sheet: DLD1-Sh Aurora-A-2
Checked	Protein FDR Confidence: Combined	Master	Exp. q-value: Combined	Sum PEP Score	Coverage [%]	# Peptides	# PSMs	# Unique Peptides	Score Sequest HT: Sequest HT	# Peptides (by Search Engine): Sequest HT	# Razor Peptides	Abundance	Found in Sample	Modifications
FALSE	High	LDHB	0	163.83	45	27	1257	24	1956.85	27	4	8.63137e+11	High	Phospho [S162(100)]
Checked	Confidence	Annotated Sequence	Modifications	Qvality PEP	Qvality q-value	# Protein Groups	# Proteins	# PSMs	Master Protein Accessions	Positions in Master Proteins	Modifications in Master Proteins	Abundance	# Missed Cleavages	Theo. MH+ [Da]	# Razor Quan Results	Quan Info	Found in Sample	Confidence (by Search Engine): Sequest HT	Percolator q-Value (by Search Engine): Sequest HT	Percolator PEP (by Search Engine): Sequest HT	XCorr (by Search Engine): Sequest HT	Top Apex RT [min]	Sequence in Protein	Positions in Proteins	Quan Usage	Quan Ratio Usage
FALSE	High	[R].VIGSGCNLDSAR.[F]	1xPhospho [S4(100)]	0.0981026	0.0046071	2	2	4	Q6ZMR3; P06151	Q6ZMR3 [158-169]; P06151 [158-169]	Q6ZMR3 1xPhospho [S161(100)]; P06151 1xPhospho [S161(100)]	290730560	0	1271.54	0	Shared	Peak Found	High	0.0007052	0.006518	1.99	19.5	R.VIGSGCNLDSAR.F	[158-169]	Used	Used
FALSE	Medium	[R].FRYLMGER.[L]		0.433766	0.0366264	1	1	5	P06151	P06151 [170-177]		1302506912	1	1071.54	0		High	High	0.005122	0.1203	2.19	20.11	R.FRYLMGER.L	[170-177]	Used	Used
FALSE	High	[K].GEMMDLQHGSLFLK.[T]		0.000170551	0.0046071	1	1	5	P06151	P06151 [60-73]		811879840	0	1605.78	0		Peak Found	High	0.0007052	7.27e-08	4.3	24.39	K.GEMMDLQHGSLFLK.T	[60-73]	Used	Used
FALSE	High	[K].GEMMDLQHGSLFLK.[T]	1xOxidation [M]	0.00248739	0.0046071	1	1	7	P06151	P06151 [60-73]		373030304	0	1621.77	0		Peak Found	High	0.0007052	8.765e-06	3.65	22.94	K.GEMMDLQHGSLFLK.T	[60-73]	Used	Used
FALSE	High	[K].GEMMDLQHGSLFLKTPK.[I]		0.0835627	0.0046071	1	1	18	P06151	P06151 [60-76]		64929232896	1	1931.97	0		Peak Found	High	0.0007052	0.004857	2.4	25.04	K.GEMMDLQHGSLFLKTPK.I	[60-76]	Used	Used
FALSE	High	[K].GYTSWAIGLSVADLAESIMK.[N]		0.000143333	0.0046071	1	1	54	P06151	P06151 [246-265]		2893047352	0	2112.07	0		High	High	0.0007052	5.342e-08	5.22	30.78	K.GYTSWAIGLSVADLAESIMK.N	[246-265]	Used	Used
FALSE	High	[K].GYTSWAIGLSVADLAESIMK.[N]	1xOxidation [M19]	0.000495824	0.0046071	1	1	63	P06151	P06151 [246-265]		2047127511	0	2128.06	0		High	High	0.0007052	4.892e-07	2.43	30.4	K.GYTSWAIGLSVADLAESIMK.N	[246-265]	Used	Used
FALSE	High	[K].KSADTLWGIQK.[E]		0.00145012	0.0046071	1	1	24	P06151	P06151 [318-328]		8008860128	1	1246.68	0		High	High	0.0007052	3.333e-06	3.37	20.78	K.KSADTLWGIQK.E	[318-328]	Used	Used
FALSE	High	[K].KSADTLWGIQKELQF.[-]		0.00178334	0.0046071	1	1	2	P06151	P06151 [318-332]		351862528	2	1763.93	0		High	High	0.0007052	4.832e-06	4.03	25.54	K.KSADTLWGIQKELQF.-	[318-332]	Used	Used
FALSE	High	[K].LKGEMMDLQHGSLFLKTPK.[I]		0.0594056	0.0046071	1	1	44	P06151	P06151 [58-76]		111473485760	2	2173.15	0		Peak Found	High	0.0007052	0.002607	1.79	23.8	K.LKGEMMDLQHGSLFLKTPK.I	[58-76]	Used	Used
FALSE	High	[K].LKGEMMDLQHGSLFLKTPK.[I]	1xOxidation [M]	0.0788084	0.0046071	1	1	29	P06151	P06151 [58-76]		3977801712	2	2189.15	0		Peak Found	High	0.0007052	0.004358	2.04	23.78	K.LKGEMMDLQHGSLFLKTPK.I	[58-76]	Used	Used
FALSE	High	[K].LKGEMMDLQHGSLFLKTPK.[I]	2xOxidation [M5; M6]	0.182898	0.0046071	1	1	16	P06151	P06151 [58-76]		191237168	2	2205.14	0		Peak Found	High	0.0007052	0.02083	2.75	29.75	K.LKGEMMDLQHGSLFLKTPK.I	[58-76]	Used	Used
FALSE	High	[K].LKGYTSWAIGLSVADLAESIMK.[N]		3.49265e-05	0.0046071	1	1	26	P06151	P06151 [244-265]		4.85489e+08	1	2353.25	0		High	High	0.0007052	4.267e-09	5.09	30.57	K.LKGYTSWAIGLSVADLAESIMK.N	[244-265]	Used	Used
FALSE	High	[K].LKGYTSWAIGLSVADLAESIMK.[N]	1xOxidation [M21]	0.000832827	0.0046071	1	1	28	P06151	P06151 [244-265]		1621774698	1	2369.24	0		High	High	0.0007052	1.24e-06	4.06	27.85	K.LKGYTSWAIGLSVADLAESIMK.N	[244-265]	Used	Used
FALSE	High	[R].LKKSADTLWGIQK.[E]		0.0518471	0.0046071	1	1	2	P06151	P06151 [316-328]		17953302	2	1487.86	0		Peak Found	High	0.0007052	0.002037	2.8	19.57	R.LKKSADTLWGIQK.E	[316-328]	Used	Used
FALSE	High	[K].LLIVSNPVDILTYVAWK.[LI]		0.00129012	0.0046071	1	2	82	P06151	P06151 [133-149]		10516271720	0	1944.12	0		High	High	0.0007052	2.707e-06	3.96	30.67	K.LLIVSNPVDILTYVAWK.I	[133-149]	Used	Used
FALSE	High	[K].LLIVSNPVDILTYVAWKISGFPK.[N]		0.000192856	0.0046071	1	1	8	P06151	P06151 [133-155]		228345056	1	2573.47	0		High	High	0.0007052	9.075e-08	5.69	30.92	K.LLIVSNPVDILTYVAWKISGFPK.N	[133-155]	Used	Used
FALSE	High	[K].LLIVSNPVDILTYVAWKISGFPKNR.[V]		0.00225987	0.0046071	1	1	1	P06151	P06151 [133-157]		11774470	2	2843.62	0		High	High	0.0007052	7.381e-06	5.05	30.69	K.LLIVSNPVDILTYVAWKISGFPKNR.V	[133-157]	Used	Used
FALSE	High	[R].LNLVQR.[N]		0.258953	0.0046071	1	2	124	P06151	P06151 [107-112]		236701197064	0	742.457	17		High	High	0.0007052	0.04094	1.81	18.47	R.LNLVQR.N	[107-112]	Used	Used
FALSE	High	[R].LNLVQRNVNIFK.[F]		0.121165	0.0046071	1	1	1	P06151	P06151 [107-118]			1	1457.86	0		Not Found	High	0.0007052	0.009635	3.53	23.5	R.LNLVQRNVNIFK.F	[107-118]	Used	Used
FALSE	High	[K].ISGFPK.[N]		0.266636	0.0046071	2	2	52	Q6ZMR3; P06151	Q6ZMR3 [150-155]; P06151 [150-155]		1.94801e+10	0	648.372	0	Shared	High	High	0.0007052	0.04342	1.25	18.24	K.ISGFPK.N	[150-155]	Used	Used
FALSE	High	[K].LSGFPKNR.[V]		0.154459	0.0046071	2	2	8	Q6ZMR3; P06151	Q6ZMR3 [150-157]; P06151 [150-157]		99301072	1	918.516	0	Shared	High	High	0.0007052	0.01512	2.78	16.83	K.ISGFPKNR.V	[150-157]	Used	Used
FALSE	Medium	[K].ITVVGVGAVGMACAISILMK.[D]	1xPhospho [T2(100)]	0.396108	0.0209593	1	1	8	P06151	P06151 [23-42]	P06151 1xPhospho [T24(100)]	156581518	0	2013.03	0		High	High	0.003038	0.09838	1.97	30.54	K.ITVVGVGAVGMACAISILMK.D	[23-42]	Used	Used
FALSE	High	[K].ITVVGVGAVGMACAISILMK.[D]	1xOxidation [M]; 1xPhospho [T2(100)]	0.235063	0.0046071	1	1	6	P06151	P06151 [23-42]	P06151 1xPhospho [T24(100)]	33605620	0	2029.03	0		High	High	0.0007052	0.03392	1.74	28.44	K.ITVVGVGAVGMACAISILMK.D	[23-42]	Used	Used
FALSE	High	[K].LVIITAGAR.[Q]		0.0330192	0.0046071	1	1	349	P06151	P06151 [91-99]		3.02345e+11	0	913.583	0		High	High	0.0007052	0.0009015	2.28	19.47	K.LVIITAGAR.Q	[91-99]	Used	Used
FALSE	High	[K].LVIITAGARQQEGESR.[L]		0.0723763	0.0046071	1	1	25	P06151	P06151 [91-106]		4367553376	1	1727.94	0		High	High	0.0007052	0.003721	2.9	18.49	K.LVIITAGARQQEGESR.L	[91-106]	Used	Used
FALSE	High	[K].LVIITAGARQQEGESRLNLVQR.[N]		0.122215	0.0046071	1	1	3	P06151	P06151 [91-112]		588506496	2	2451.38	0		Peak Found	High	0.0007052	0.009787	2.53	20.5	K.LVIITAGARQQEGESRLNLVQR.N	[91-112]	Used	Used
FALSE	Medium	[R].NVNIFK.[F]		0.486843	0.0461435	1	1	23	P06151	P06151 [113-118]		28222247916	0	734.42	0		Medium	High	0.007288	0.1558	1.34	20.41	R.NVNIFK.F	[113-118]	Used	Used
FALSE	High	[R].QQEGESR.[L]		0.173409	0.0046071	1	1	85	P06151	P06151 [100-106]		913379658	0	833.375	0		High	High	0.0007052	0.01885	1.71	10.39	R.QQEGESR.L	[100-106]	Used	Used
FALSE	High	[R].QQEGESRLNLVQR.[N]		0.0721638	0.0046071	1	1	14	P06151	P06151 [100-112]		2245611104	1	1556.81	0		High	High	0.0007052	0.003711	3.59	18.25	R.QQEGESRLNLVQR.N	[100-112]	Used	Used
FALSE	High	[K].SADTLWGIQK.[E]		0.0212524	0.0046071	1	1	148	P06151	P06151 [319-328]		4.4308e+10	0	1118.58	0		High	High	0.0007052	0.000408	2.35	22.53	K.SADTLWGIQK.E	[319-328]	Used	Used
FALSE	High	[K].SADTLWGIQKELQF.[-]		0.0643342	0.0046071	1	1	6	P06151	P06151 [319-332]		1412859904	1	1635.84	0		High	High	0.0007052	0.003013	3.06	28.28	K.SADTLWGIQKELQF.-	[319-332]	Used	Used
FALSE	High	[R].VIGSGCNLDSAR.[F]		0.0709016	0.0046071	2	2	4	Q6ZMR3; P06151	Q6ZMR3 [158-169]; P06151 [158-169]		264204024	0	1191.58	0	Shared	High	High	0.0007052	0.0036	2.71	19.74	R.VIGSGCNLDSAR.F	[158-169]	Used	Used
FALSE	Medium	[R].YLMGER.[L]		0.426861	0.0329689	1	1	53	P06151	P06151 [172-177]		1.24667e+10	0	768.371	0		High	High	0.004603	0.1159	1.48	18.09	R.YLMGER.L	[172-177]	Used	Used

## Sheet: DLD1-Sh Aurora-A-3
Checked	Protein FDR Confidence: Combined	Master	Exp. q-value: Combined	Sum PEP Score	Coverage [%]	# Peptides	# PSMs	# Unique Peptides	Score Sequest HT: Sequest HT	# Peptides (by Search Engine): Sequest HT	# Razor Peptides	Abundance	Found in Sample	Modifications
FALSE	High	LDHB	0	163.83	45	27	1257	24	1956.85	27	4	9.37639e+11	High	Phospho [S162(100)]
Checked	Confidence	Annotated Sequence	Modifications	Qvality PEP	Qvality q-value	# Protein Groups	# Proteins	# PSMs	Master Protein Accessions	Positions in Master Proteins	Modifications in Master Proteins	Abundance	# Missed Cleavages	Theo. MH+ [Da]	# Razor Quan Results	Quan Info	Found in Sample	Confidence (by Search Engine): Sequest HT	Percolator q-Value (by Search Engine): Sequest HT	Percolator PEP (by Search Engine): Sequest HT	XCorr (by Search Engine): Sequest HT	Top Apex RT [min]	Sequence in Protein	Positions in Proteins	Quan Usage	Quan Ratio Usage
FALSE	High	[R].VIGSGCNLDSAR.[F]	1xPhospho [S4(100)]	0.0981026	0.0046071	2	2	4	Q6ZMR3; P06151	Q6ZMR3 [158-169]; P06151 [158-169]	Q6ZMR3 1xPhospho [S161(100)]; P06151 1xPhospho [S161(100)]	118460224	0	1271.54	0	Shared	Peak Found	High	0.0007052	0.006518	1.99	19.5	R.VIGSGCNLDSAR.F	[158-169]	Used	Used
FALSE	Medium	[R].FRYLMGER.[L]		0.433766	0.0366264	1	1	5	P06151	P06151 [170-177]		1057964576	1	1071.54	0		High	High	0.005122	0.1203	2.19	20.11	R.FRYLMGER.L	[170-177]	Used	Used
FALSE	High	[K].GEMMDLQHGSLFLK.[T]		0.000170551	0.0046071	1	1	5	P06151	P06151 [60-73]		920950016	0	1605.78	0		Peak Found	High	0.0007052	7.27e-08	4.3	24.39	K.GEMMDLQHGSLFLK.T	[60-73]	Used	Used
FALSE	High	[K].GEMMDLQHGSLFLK.[T]	1xOxidation [M]	0.00248739	0.0046071	1	1	7	P06151	P06151 [60-73]		335109128	0	1621.77	0		Medium	High	0.0007052	8.765e-06	3.65	22.94	K.GEMMDLQHGSLFLK.T	[60-73]	Used	Used
FALSE	High	[K].GEMMDLQHGSLFLKTPK.[I]		0.0835627	0.0046071	1	1	18	P06151	P06151 [60-76]		79223399760	1	1931.97	0		High	High	0.0007052	0.004857	2.4	25.04	K.GEMMDLQHGSLFLKTPK.I	[60-76]	Used	Used
FALSE	High	[K].GYTSWAIGLSVADLAESIMK.[N]		0.000143333	0.0046071	1	1	54	P06151	P06151 [246-265]		8008083756	0	2112.07	0		High	High	0.0007052	5.342e-08	5.22	30.78	K.GYTSWAIGLSVADLAESIMK.N	[246-265]	Used	Used
FALSE	High	[K].GYTSWAIGLSVADLAESIMK.[N]	1xOxidation [M19]	0.000495824	0.0046071	1	1	63	P06151	P06151 [246-265]		4704629575	0	2128.06	0		High	High	0.0007052	4.892e-07	2.43	30.4	K.GYTSWAIGLSVADLAESIMK.N	[246-265]	Used	Used
FALSE	High	[K].KSADTLWGIQK.[E]		0.00145012	0.0046071	1	1	24	P06151	P06151 [318-328]		8686242272	1	1246.68	0		High	High	0.0007052	3.333e-06	3.37	20.78	K.KSADTLWGIQK.E	[318-328]	Used	Used
FALSE	High	[K].KSADTLWGIQKELQF.[-]		0.00178334	0.0046071	1	1	2	P06151	P06151 [318-332]		28550700	2	1763.93	0		Peak Found	High	0.0007052	4.832e-06	4.03	25.54	K.KSADTLWGIQKELQF.-	[318-332]	Used	Used
FALSE	High	[K].LKGEMMDLQHGSLFLKTPK.[I]		0.0594056	0.0046071	1	1	44	P06151	P06151 [58-76]		139504712896	2	2173.15	0		High	High	0.0007052	0.002607	1.79	23.8	K.LKGEMMDLQHGSLFLKTPK.I	[58-76]	Used	Used
FALSE	High	[K].LKGEMMDLQHGSLFLKTPK.[I]	1xOxidation [M]	0.0788084	0.0046071	1	1	29	P06151	P06151 [58-76]		6475195128	2	2189.15	0		High	High	0.0007052	0.004358	2.04	23.78	K.LKGEMMDLQHGSLFLKTPK.I	[58-76]	Used	Used
FALSE	High	[K].LKGEMMDLQHGSLFLKTPK.[I]	2xOxidation [M5; M6]	0.182898	0.0046071	1	1	16	P06151	P06151 [58-76]		1324970176	2	2205.14	0		High	High	0.0007052	0.02083	2.75	29.75	K.LKGEMMDLQHGSLFLKTPK.I	[58-76]	Used	Used
FALSE	High	[K].LKGYTSWAIGLSVADLAESIMK.[N]		3.49265e-05	0.0046071	1	1	26	P06151	P06151 [244-265]		2717136706	1	2353.25	0		High	High	0.0007052	4.267e-09	5.09	30.57	K.LKGYTSWAIGLSVADLAESIMK.N	[244-265]	Used	Used
FALSE	High	[K].LKGYTSWAIGLSVADLAESIMK.[N]	1xOxidation [M21]	0.000832827	0.0046071	1	1	28	P06151	P06151 [244-265]		3770022058	1	2369.24	0		High	High	0.0007052	1.24e-06	4.06	27.85	K.LKGYTSWAIGLSVADLAESIMK.N	[244-265]	Used	Used
FALSE	High	[R].LKKSADTLWGIQK.[E]		0.0518471	0.0046071	1	1	2	P06151	P06151 [316-328]		39637016	2	1487.86	0		Peak Found	High	0.0007052	0.002037	2.8	19.57	R.LKKSADTLWGIQK.E	[316-328]	Used	Used
FALSE	High	[K].LLIVSNPVDILTYVAWK.[LI]		0.00129012	0.0046071	1	2	82	P06151	P06151 [133-149]		25745133952	0	1944.12	0		High	High	0.0007052	2.707e-06	3.96	30.67	K.LLIVSNPVDILTYVAWK.I	[133-149]	Used	Used
FALSE	High	[K].LLIVSNPVDILTYVAWKISGFPK.[N]		0.000192856	0.0046071	1	1	8	P06151	P06151 [133-155]		524985178	1	2573.47	0		High	High	0.0007052	9.075e-08	5.69	30.92	K.LLIVSNPVDILTYVAWKISGFPK.N	[133-155]	Used	Used
FALSE	High	[K].LLIVSNPVDILTYVAWKISGFPKNR.[V]		0.00225987	0.0046071	1	1	1	P06151	P06151 [133-157]			2	2843.62	0		Not Found	High	0.0007052	7.381e-06	5.05	30.69	K.LLIVSNPVDILTYVAWKISGFPKNR.V	[133-157]	Used	Used
FALSE	High	[R].LNLVQR.[N]		0.258953	0.0046071	1	2	124	P06151	P06151 [107-112]		232698960528	0	742.457	17		High	High	0.0007052	0.04094	1.81	18.47	R.LNLVQR.N	[107-112]	Used	Used
FALSE	High	[R].LNLVQRNVNIFK.[F]		0.121165	0.0046071	1	1	1	P06151	P06151 [107-118]			1	1457.86	0		Not Found	High	0.0007052	0.009635	3.53	23.5	R.LNLVQRNVNIFK.F	[107-118]	Used	Used
FALSE	High	[K].ISGFPK.[N]		0.266636	0.0046071	2	2	52	Q6ZMR3; P06151	Q6ZMR3 [150-155]; P06151 [150-155]		1.78322e+10	0	648.372	0	Shared	High	High	0.0007052	0.04342	1.25	18.24	K.ISGFPK.N	[150-155]	Used	Used
FALSE	High	[K].LSGFPKNR.[V]		0.154459	0.0046071	2	2	8	Q6ZMR3; P06151	Q6ZMR3 [150-157]; P06151 [150-157]		151129260	1	918.516	0	Shared	High	High	0.0007052	0.01512	2.78	16.83	K.ISGFPKNR.V	[150-157]	Used	Used
FALSE	Medium	[K].ITVVGVGAVGMACAISILMK.[D]	1xPhospho [T2(100)]	0.396108	0.0209593	1	1	8	P06151	P06151 [23-42]	P06151 1xPhospho [T24(100)]	299386656	0	2013.03	0		High	High	0.003038	0.09838	1.97	30.54	K.ITVVGVGAVGMACAISILMK.D	[23-42]	Used	Used
FALSE	High	[K].ITVVGVGAVGMACAISILMK.[D]	1xOxidation [M]; 1xPhospho [T2(100)]	0.235063	0.0046071	1	1	6	P06151	P06151 [23-42]	P06151 1xPhospho [T24(100)]	15823914	0	2029.03	0		Medium	High	0.0007052	0.03392	1.74	28.44	K.ITVVGVGAVGMACAISILMK.D	[23-42]	Used	Used
FALSE	High	[K].LVIITAGAR.[Q]		0.0330192	0.0046071	1	1	349	P06151	P06151 [91-99]		3.15237e+11	0	913.583	0		High	High	0.0007052	0.0009015	2.28	19.47	K.LVIITAGAR.Q	[91-99]	Used	Used
FALSE	High	[K].LVIITAGARQQEGESR.[L]		0.0723763	0.0046071	1	1	25	P06151	P06151 [91-106]		4788271496	1	1727.94	0		High	High	0.0007052	0.003721	2.9	18.49	K.LVIITAGARQQEGESR.L	[91-106]	Used	Used
FALSE	High	[K].LVIITAGARQQEGESRLNLVQR.[N]		0.122215	0.0046071	1	1	3	P06151	P06151 [91-112]		936545504	2	2451.38	0		High	High	0.0007052	0.009787	2.53	20.5	K.LVIITAGARQQEGESRLNLVQR.N	[91-112]	Used	Used
FALSE	Medium	[R].NVNIFK.[F]		0.486843	0.0461435	1	1	23	P06151	P06151 [113-118]		27470230978	0	734.42	0		Medium	High	0.007288	0.1558	1.34	20.41	R.NVNIFK.F	[113-118]	Used	Used
FALSE	High	[R].QQEGESR.[L]		0.173409	0.0046071	1	1	85	P06151	P06151 [100-106]		1.17261e+09	0	833.375	0		High	High	0.0007052	0.01885	1.71	10.39	R.QQEGESR.L	[100-106]	Used	Used
FALSE	High	[R].QQEGESRLNLVQR.[N]		0.0721638	0.0046071	1	1	14	P06151	P06151 [100-112]		2321250240	1	1556.81	0		High	High	0.0007052	0.003711	3.59	18.25	R.QQEGESRLNLVQR.N	[100-112]	Used	Used
FALSE	High	[K].SADTLWGIQK.[E]		0.0212524	0.0046071	1	1	148	P06151	P06151 [319-328]		3.63012e+10	0	1118.58	0		High	High	0.0007052	0.000408	2.35	22.53	K.SADTLWGIQK.E	[319-328]	Used	Used
FALSE	High	[K].SADTLWGIQKELQF.[-]		0.0643342	0.0046071	1	1	6	P06151	P06151 [319-332]			1	1635.84	0		Not Found	High	0.0007052	0.003013	3.06	28.28	K.SADTLWGIQKELQF.-	[319-332]	Used	Used
FALSE	High	[R].VIGSGCNLDSAR.[F]		0.0709016	0.0046071	2	2	4	Q6ZMR3; P06151	Q6ZMR3 [158-169]; P06151 [158-169]		2956509696	0	1191.58	0	Shared	High	High	0.0007052	0.0036	2.71	19.74	R.VIGSGCNLDSAR.F	[158-169]	Used	Used
FALSE	Medium	[R].YLMGER.[L]		0.426861	0.0329689	1	1	53	P06151	P06151 [172-177]		1.22729e+10	0	768.371	0		High	High	0.004603	0.1159	1.48	18.09	R.YLMGER.L	[172-177]	Used	Used

## Sheet: DLD1-Sh Aurora-A-4
Checked	Protein FDR Confidence: Combined	Master	Exp. q-value: Combined	Sum PEP Score	Coverage [%]	# Peptides	# PSMs	# Unique Peptides	Score Sequest HT: Sequest HT	# Peptides (by Search Engine): Sequest HT	# Razor Peptides	Abundance	Found in Sample	Modifications
FALSE	High	LDHB	0	145.296	46	25	1500	22	2432.88	25	4	4.11859e+11	High	Phospho [S162(100)]
Checked	Confidence	Annotated Sequence	Modifications	Qvality PEP	Qvality q-value	# Protein Groups	# Proteins	# PSMs	Master Protein Accessions	Positions in Master Proteins	Modifications in Master Proteins	Abundance	# Missed Cleavages	Theo. MH+ [Da]	# Razor Quan Results	Quan Info	Found in Sample	Confidence (by Search Engine): Sequest HT	Percolator q-Value (by Search Engine): Sequest HT	Percolator PEP (by Search Engine): Sequest HT	XCorr (by Search Engine): Sequest HT	Top Apex RT [min]	Sequence in Protein	Positions in Proteins	Quan Usage	Quan Ratio Usage
FALSE	High	[R].VIGSGCNLDSAR.[F]	1xPhospho [S4(100)]	0.0850427	0.00636979	2	2	6	Q6ZMR3; P06151	Q6ZMR3 [158-169]; P06151 [158-169]	Q6ZMR3 1xPhospho [S161(100)]; P06151 1xPhospho [S161(100)]	130999992	0	1271.54	0	Shared	High	High	0.0009425	0.007741	1.63	19.25	R.VIGSGCNLDSAR.F	[158-169]	Used	Used
FALSE	Medium	[K].FIIPNIVK.[Y]		0.332427	0.0189555	1	1	3	P06151	P06151 [119-126]			0	943.598	0		Not Found	High	0.002884	0.08084	1.53	23.62	K.FIIPNIVK.Y	[119-126]	Used	Used
FALSE	Medium	[R].FRYLMGER.[L]		0.32184	0.0189555	1	1	4	P06151	P06151 [170-177]		260919152	1	1071.54	0		High	High	0.002884	0.07596	2.13	19.79	R.FRYLMGER.L	[170-177]	Used	Used
FALSE	High	[K].GEMMDLQHGSLFLK.[T]		0.000122307	0.00636979	1	1	5	P06151	P06151 [60-73]		298882688	0	1605.78	0		High	High	0.0009425	2.63e-07	3.95	24.22	K.GEMMDLQHGSLFLK.T	[60-73]	Used	Used
FALSE	High	[K].GEMMDLQHGSLFLK.[T]	1xOxidation [M]	0.00536885	0.00636979	1	1	10	P06151	P06151 [60-73]		216035896	0	1621.77	0		High	High	0.0009425	9.788e-05	3.63	22.73	K.GEMMDLQHGSLFLK.T	[60-73]	Used	Used
FALSE	High	[K].GYTSWAIGLSVADLAESIMK.[N]		8.51985e-05	0.00636979	1	1	61	P06151	P06151 [246-265]		8.78405e+08	0	2112.07	0		High	High	0.0009425	1.49e-07	4.57	30.71	K.GYTSWAIGLSVADLAESIMK.N	[246-265]	Used	Used
FALSE	High	[K].GYTSWAIGLSVADLAESIMK.[N]	1xOxidation [M19]	0.000257581	0.00636979	1	1	75	P06151	P06151 [246-265]		1.08896e+09	0	2128.06	0		High	High	0.0009425	8.437e-07	3.82	30.31	K.GYTSWAIGLSVADLAESIMK.N	[246-265]	Used	Used
FALSE	High	[K].KSADTLWGIQK.[E]		0.00176303	0.00636979	1	1	24	P06151	P06151 [318-328]		9727834448	1	1246.68	0		High	High	0.0009425	1.711e-05	3.08	20.59	K.KSADTLWGIQK.E	[318-328]	Used	Used
FALSE	High	[K].KSADTLWGIQKELQF.[-]		0.0563682	0.00636979	1	1	4	P06151	P06151 [318-332]		37824728	2	1763.93	0		Peak Found	High	0.0009425	0.004011	3.46	26.38	K.KSADTLWGIQKELQF.-	[318-332]	Used	Used
FALSE	High	[K].LKGYTSWAIGLSVADLAESIMK.[N]		0.000170573	0.00636979	1	1	31	P06151	P06151 [244-265]		1.30981e+08	1	2353.25	0		High	High	0.0009425	4.413e-07	5.27	30.47	K.LKGYTSWAIGLSVADLAESIMK.N	[244-265]	Used	Used
FALSE	High	[K].LKGYTSWAIGLSVADLAESIMK.[N]	1xOxidation [M21]	1.81952e-05	0.00636979	1	1	37	P06151	P06151 [244-265]		108818772	1	2369.24	0		High	High	0.0009425	1.327e-08	4.97	29.64	K.LKGYTSWAIGLSVADLAESIMK.N	[244-265]	Used	Used
FALSE	High	[R].LKKSADTLWGIQK.[E]		0.0143399	0.00636979	1	1	1	P06151	P06151 [316-328]		67108692	2	1487.86	0		Peak Found	High	0.0009425	0.0004585	2.32	19.59	R.LKKSADTLWGIQK.E	[316-328]	Used	Used
FALSE	High	[K].LLIVSNPVDILTYVAWK.[LI]		0.000354071	0.00636979	1	2	87	P06151	P06151 [133-149]		7.514e+09	0	1944.12	0		High	High	0.0009425	1.391e-06	3.66	30.59	K.LLIVSNPVDILTYVAWK.I	[133-149]	Used	Used
FALSE	High	[K].LLIVSNPVDILTYVAWKISGFPK.[N]		0.00102873	0.00636979	1	1	4	P06151	P06151 [133-155]			1	2573.47	0		Not Found	High	0.0009425	7.388e-06	5.87	30.87	K.LLIVSNPVDILTYVAWKISGFPK.N	[133-155]	Used	Used
FALSE	Medium	[R].LNLVQR.[N]		0.194656	0.0166262	1	2	155	P06151	P06151 [107-112]		1.05948e+11	0	742.457	10		High	High	0.002861	0.03078	2.23	18.26	R.LNLVQR.N	[107-112]	Used	Used
FALSE	High	[R].LNLVQRNVNIFK.[F]		0.0598569	0.00636979	1	1	3	P06151	P06151 [107-118]			1	1457.86	0		Not Found	High	0.0009425	0.004398	2.73	22.66	R.LNLVQRNVNIFK.F	[107-118]	Used	Used
FALSE	Medium	[K].ISGFPK.[N]		0.191527	0.0166262	2	2	47	Q6ZMR3; P06151	Q6ZMR3 [150-155]; P06151 [150-155]		1.66395e+10	0	648.372	0	Shared	High	High	0.002515	0.03003	1.27	18	K.ISGFPK.N	[150-155]	Used	Used
FALSE	Medium	[K].LSGFPKNR.[V]		0.161496	0.0120362	2	2	10	Q6ZMR3; P06151	Q6ZMR3 [150-157]; P06151 [150-157]		139578770	1	918.516	0	Shared	High	High	0.001708	0.02235	2.75	16.63	K.ISGFPKNR.V	[150-157]	Used	Used
FALSE	High	[K].ITVVGVGAVGMACAISILMK.[D]		0.00197213	0.00636979	1	1	1	P06151	P06151 [23-42]		33007580	0	1933.07	0		Peak Found	High	0.0009425	2.046e-05	3.47	30.59	K.ITVVGVGAVGMACAISILMK.D	[23-42]	Used	Used
FALSE	Medium	[K].ITVVGVGAVGMACAISILMK.[D]	1xOxidation [M11]	0.306898	0.0189555	1	1	1	P06151	P06151 [23-42]			0	1949.06	0	No Quan Values	Not Found	High	0.002884	0.06961	2.14		K.ITVVGVGAVGMACAISILMK.D	[23-42]	Not Used	Not Used
FALSE	High	[K].ITVVGVGAVGMACAISILMK.[D]	1xPhospho [T2(100)]	0.0812687	0.00636979	1	1	10	P06151	P06151 [23-42]	P06151 1xPhospho [T24(100)]	2.9114e+07	0	2013.03	0		High	High	0.0009425	0.007193	2.83	30.51	K.ITVVGVGAVGMACAISILMK.D	[23-42]	Used	Used
FALSE	Medium	[K].ITVVGVGAVGMACAISILMK.[D]	1xOxidation [M19]; 1xPhospho [T2(100)]	0.339298	0.0189555	1	1	7	P06151	P06151 [23-42]	P06151 1xPhospho [T24(100)]		0	2029.03	0		Not Found	High	0.002884	0.08369	2.34	28.28	K.ITVVGVGAVGMACAISILMK.D	[23-42]	Used	Used
FALSE	High	[K].LVIITAGAR.[Q]		0.0259436	0.00636979	1	1	444	P06151	P06151 [91-99]		1.55807e+11	0	913.583	0		High	High	0.0009425	0.001164	2.09	20.44	K.LVIITAGAR.Q	[91-99]	Used	Used
FALSE	High	[K].LVIITAGARQQEGESR.[L]		0.056969	0.00636979	1	1	34	P06151	P06151 [91-106]		43759308	1	1727.94	0		Peak Found	High	0.0009425	0.00406	2.53	18.15	K.LVIITAGARQQEGESR.L	[91-106]	Used	Used
FALSE	Medium	[K].LVIITAGARQQEGESRLNLVQR.[N]		0.166927	0.0120362	1	1	4	P06151	P06151 [91-112]			2	2451.38	0		Not Found	High	0.001708	0.02375	2.64	20.19	K.LVIITAGARQQEGESRLNLVQR.N	[91-112]	Used	Used
FALSE	Medium	[R].NVNIFK.[F]		0.367795	0.0406845	1	1	111	P06151	P06151 [113-118]		3.90187e+10	0	734.42	0		High	High	0.005356	0.09763	1.41	20.14	R.NVNIFK.F	[113-118]	Used	Used
FALSE	High	[R].QQEGESR.[L]		0.121342	0.00636979	1	1	74	P06151	P06151 [100-106]		1.50117e+08	0	833.375	0		High	High	0.0009425	0.01386	1.77	10.75	R.QQEGESR.L	[100-106]	Used	Used
FALSE	High	[R].QQEGESRLNLVQR.[N]		0.0459004	0.00636979	1	1	12	P06151	P06151 [100-112]		188704196	1	1556.81	0		High	High	0.0009425	0.002877	3.49	18.34	R.QQEGESRLNLVQR.N	[100-112]	Used	Used
FALSE	High	[K].SADTLWGIQK.[E]		0.0103646	0.00636979	1	1	234	P06151	P06151 [319-328]		51090441062	0	1118.58	0		High	High	0.0009425	0.000275	2.2	22.35	K.SADTLWGIQK.E	[319-328]	Used	Used
FALSE	High	[K].SADTLWGIQKELQF.[-]		0.0355297	0.00636979	1	1	11	P06151	P06151 [319-332]		261885456	1	1635.84	0		Medium	High	0.0009425	0.001919	4.13	28.05	K.SADTLWGIQKELQF.-	[319-332]	Used	Used
FALSE	Medium	[R].VIGSGCNLDSAR.[F]		0.195919	0.0166262	2	2	5	Q6ZMR3; P06151	Q6ZMR3 [158-169]; P06151 [158-169]		40358416	0	1191.58	0	Shared	Peak Found	High	0.002861	0.03122	1.75	17.53	R.VIGSGCNLDSAR.F	[158-169]	Used	Used
FALSE	Medium	[R].YLMGER.[L]		0.286372	0.0189555	1	1	60	P06151	P06151 [172-177]		2.20083e+10	0	768.371	0		High	High	0.002884	0.06133	1.35	17.84	R.YLMGER.L	[172-177]	Used	Used

## Sheet: Hela-WT-1
Checked	Master	Coverage [%]	# Peptides	# PSMs	# Unique Peptides	Score Sequest HT: Sequest HT	# Peptides (by Search Engine): Sequest HT	Abundance	Found in Sample	Modifications
TRUE	LDHB	45	23	906	20	1617.64	23	3.16636e+11	High	Phospho [S162(100)]
Checked	Confidence	Annotated Sequence	Modifications	Qvality PEP	Qvality q-value	# Protein Groups	# Proteins	# PSMs	Master Protein Accessions	Positions in Master Proteins	Modifications in Master Proteins	Abundance	# Missed Cleavages	Theo. MH+ [Da]	Quan Info	Found in Sample	Confidence (by Search Engine): Sequest HT	Percolator q-Value (by Search Engine): Sequest HT	Percolator PEP (by Search Engine): Sequest HT	XCorr (by Search Engine): Sequest HT	Top Apex RT [min]	Sequence in Protein	Positions in Proteins	Quan Usage	Quan Ratio Usage
TRUE	High	[R].VIGSGCNLDSAR.[F]	1xPhospho [S4(100)]	0.126594	0.00716567	2	2	3	Q6ZMR3; P06151	Q6ZMR3 [158-169]; P06151 [158-169]	Q6ZMR3 1xPhospho [S161(100)]; P06151 1xPhospho [S161(100)]	250566000	0	1271.54	Shared	High	High	0.0008734	0.01273	1.82	20.32	R.VIGSGCNLDSAR.F	[158-169]	Used	Used
TRUE	High	[K].LSGFPKNR.[V]		0.0597849	0.00716567	2	2	10	Q6ZMR3; P06151	Q6ZMR3 [150-157]; P06151 [150-157]		159047768	1	918.516	Shared	High	High	0.0008734	0.003957	2.79	17.8	K.ISGFPKNR.V	[150-157]	Used	Used
TRUE	High	[K].ISGFPK.[N]		0.17296	0.00716567	2	2	36	Q6ZMR3; P06151	Q6ZMR3 [150-155]; P06151 [150-155]		27107288104	0	648.372	Shared	High	High	0.0008734	0.02085	1.19	19.05	K.ISGFPK.N	[150-155]	Used	Used
TRUE	High	[K].GYTSWAIGLSVADLAESIMK.[N]	1xOxidation [M19]	0.000772986	0.00716567	1	1	60	P06151	P06151 [246-265]		2.05133e+09	0	2128.06		High	High	0.0008734	5.489e-06	3.47	31.32	K.GYTSWAIGLSVADLAESIMK.N	[246-265]	Used	Used
TRUE	High	[K].GYTSWAIGLSVADLAESIMK.[N]		0.000139395	0.00716567	1	1	69	P06151	P06151 [246-265]		6.25324e+09	0	2112.07		High	High	0.0008734	4.141e-07	4.53	31.7	K.GYTSWAIGLSVADLAESIMK.N	[246-265]	Used	Used
TRUE	High	[K].SADTLWGIQKELQF.[-]		0.0197505	0.00716567	1	1	6	P06151	P06151 [319-332]		961177984	1	1635.84		Peak Found	High	0.0008734	0.0007305	3.35	29.26	K.SADTLWGIQKELQF.-	[319-332]	Used	Used
TRUE	High	[K].SADTLWGIQK.[E]		0.0177318	0.00716567	1	1	124	P06151	P06151 [319-328]		7.40441e+10	0	1118.58		High	High	0.0008734	0.0006187	2.27	23.33	K.SADTLWGIQK.E	[319-328]	Used	Used
TRUE	High	[R].QQEGESRLNLVQR.[N]		0.0649697	0.00716567	1	1	7	P06151	P06151 [100-112]		377610400	1	1556.81		High	High	0.0008734	0.004501	2.99	19.22	R.QQEGESRLNLVQR.N	[100-112]	Used	Used
TRUE	High	[R].QQEGESR.[L]		0.180621	0.00716567	1	1	70	P06151	P06151 [100-106]		308696732	0	833.375		High	High	0.0008734	0.02239	1.46	11.41	R.QQEGESR.L	[100-106]	Used	Used
TRUE	High	[K].LKGEMMDLQHGSLFLKTPK.[I]		0.220395	0.00716567	1	1	7	P06151	P06151 [58-76]		3669269440	2	2173.15		Peak Found	High	0.0008734	0.03099	2.87	24.65	K.LKGEMMDLQHGSLFLKTPK.I	[58-76]	Used	Used
TRUE	High	[R].VIGSGCNLDSAR.[F]		0.212792	0.00716567	2	2	3	Q6ZMR3; P06151	Q6ZMR3 [158-169]; P06151 [158-169]		81380776	0	1191.58	Shared	High	High	0.0008734	0.02925	1.42	18.58	R.VIGSGCNLDSAR.F	[158-169]	Used	Used
TRUE	High	[K].KSADTLWGIQK.[E]		0.000740726	0.00716567	1	1	26	P06151	P06151 [318-328]		15549330336	1	1246.68		High	High	0.0008734	5.154e-06	3.97	21.7	K.KSADTLWGIQK.E	[318-328]	Used	Used
TRUE	High	[K].GEMMDLQHGSLFLK.[T]	1xOxidation [M]	0.0129228	0.00716567	1	1	8	P06151	P06151 [60-73]		138363164	0	1621.77		High	High	0.0008734	0.0003833	3.71	23.75	K.GEMMDLQHGSLFLK.T	[60-73]	Used	Used
TRUE	High	[K].GEMMDLQHGSLFLK.[T]		0.00653955	0.00716567	1	1	4	P06151	P06151 [60-73]		306847680	0	1605.78		High	High	0.0008734	0.0001369	2.93	25.24	K.GEMMDLQHGSLFLK.T	[60-73]	Used	Used
TRUE	High	[K].LKGEMMDLQHGSLFLKTPK.[I]	1xOxidation [M]	0.0735818	0.00716567	1	1	4	P06151	P06151 [58-76]		37390188	2	2189.15		Peak Found	High	0.0008734	0.005479	2.62	27.26	K.LKGEMMDLQHGSLFLKTPK.I	[58-76]	Used	Used
TRUE	High	[K].GEMMDLQHGSLFLKTPK.[I]		0.260935	0.00716567	1	1	1	P06151	P06151 [60-76]		11419262976	1	1931.97		Peak Found	High	0.0008734	0.04116	2.72	25.5	K.GEMMDLQHGSLFLKTPK.I	[60-76]	Used	Used
TRUE	High	[K].LKGYTSWAIGLSVADLAESIMK.[N]	1xOxidation [M21]	8.20177e-06	0.00716567	1	1	22	P06151	P06151 [244-265]		179994924	1	2369.24		Peak Found	High	0.0008734	5.809e-09	5.84	30.2	K.LKGYTSWAIGLSVADLAESIMK.N	[244-265]	Used	Used
TRUE	High	[K].ITVVGVGAVGMACAISILMK.[D]	1xPhospho [T2(100)]	0.268082	0.00716567	1	1	2	P06151	P06151 [23-42]	P06151 1xPhospho [T24(100)]	24772650	0	2013.03		Peak Found	High	0.0008734	0.04307	1.96	31.47	K.ITVVGVGAVGMACAISILMK.D	[23-42]	Used	Used
TRUE	High	[R].LNLVQRNVNIFK.[F]		0.0539735	0.00716567	1	1	2	P06151	P06151 [107-118]			1	1457.86		High	High	0.0008734	0.003394	3.62	23.7	R.LNLVQRNVNIFK.F	[107-118]	Used	Used
TRUE	High	[K].LVIITAGAR.[Q]		0.0446384	0.00716567	1	1	316	P06151	P06151 [91-99]		1.16803e+11	0	913.583		High	High	0.0008734	0.002532	1.78	21.45	K.LVIITAGAR.Q	[91-99]	Used	Used
TRUE	High	[K].LVIITAGARQQEGESR.[L]		0.11155	0.00716567	1	1	10	P06151	P06151 [91-106]		196094397	1	1727.94		Peak Found	High	0.0008734	0.01043	2.2	19.05	K.LVIITAGARQQEGESR.L	[91-106]	Used	Used
TRUE	High	[K].LVIITAGARQQEGESRLNLVQR.[N]		0.27354	0.00716567	1	1	2	P06151	P06151 [91-112]			2	2451.38		Not Found	High	0.0008734	0.04452	2.97	21.61	K.LVIITAGARQQEGESRLNLVQR.N	[91-112]	Used	Used
TRUE	High	[K].LKGYTSWAIGLSVADLAESIMK.[N]		2.1135e-07	0.00716567	1	1	23	P06151	P06151 [244-265]		4.56084e+08	1	2353.25		High	High	0.000873362	2.33499e-11	6.32	31.5	K.LKGYTSWAIGLSVADLAESIMK.N	[244-265]	Used	Used
TRUE	High	[R].YLMGER.[L]		0.225064	0.00716567	1	1	58	P06151	P06151 [172-177]		27667014744	0	768.371		High	High	0.0008734	0.03207	1.42	18.91	R.YLMGER.L	[172-177]	Used	Used
TRUE	High	[K].LLIVSNPVDILTYVAWK.[LI]		0.00126451	0.00716567	1	2	94	P06151	P06151 [133-149]		28184496994	0	1944.12		High	High	0.0008734	1.153e-05	3.01	31.6	K.LLIVSNPVDILTYVAWK.I	[133-149]	Used	Used
TRUE	High	[R].LKKSADTLWGIQK.[E]		0.0157954	0.00716567	1	1	9	P06151	P06151 [316-328]		344450520	2	1487.86		High	High	0.0008734	0.0005179	3.01	20.73	R.LKKSADTLWGIQK.E	[316-328]	Used	Used
TRUE	High	[K].LLIVSNPVDILTYVAWKISGFPK.[N]		0.000106275	0.00716567	1	1	4	P06151	P06151 [133-155]		39495224	1	2573.47		High	High	0.0008734	2.76e-07	5.47	31.83	K.LLIVSNPVDILTYVAWKISGFPK.N	[133-155]	Used	Used
TRUE	High	[K].KSADTLWGIQKELQF.[-]		0.00682429	0.00716567	1	1	2	P06151	P06151 [318-332]		25956084	2	1763.93		Peak Found	High	0.0008734	0.0001459	4.13	27.53	K.KSADTLWGIQKELQF.-	[318-332]	Used	Used

## Sheet: Hela-WT-2
Checked	Master	Coverage [%]	# Peptides	# PSMs	# Unique Peptides	Score Sequest HT: Sequest HT	# Peptides (by Search Engine): Sequest HT	Abundance	Found in Sample	Modifications
TRUE	LDHB	45	23	906	20	1617.64	23	5.11366e+11	High	Phospho [S162(100)]
Checked	Confidence	Annotated Sequence	Modifications	Qvality PEP	Qvality q-value	# Protein Groups	# Proteins	# PSMs	Master Protein Accessions	Positions in Master Proteins	Modifications in Master Proteins	Abundance	# Missed Cleavages	Theo. MH+ [Da]	Quan Info	Found in Sample	Confidence (by Search Engine): Sequest HT	Percolator q-Value (by Search Engine): Sequest HT	Percolator PEP (by Search Engine): Sequest HT	XCorr (by Search Engine): Sequest HT	Top Apex RT [min]	Sequence in Protein	Positions in Proteins	Quan Usage	Quan Ratio Usage
TRUE	High	[R].VIGSGCNLDSAR.[F]	1xPhospho [S4(100)]	0.126594	0.00716567	2	2	3	Q6ZMR3; P06151	Q6ZMR3 [158-169]; P06151 [158-169]	Q6ZMR3 1xPhospho [S161(100)]; P06151 1xPhospho [S161(100)]	335277984	0	1271.54	Shared	High	High	0.0008734	0.01273	1.82	20.32	R.VIGSGCNLDSAR.F	[158-169]	Used	Used
TRUE	High	[K].LSGFPKNR.[V]		0.0597849	0.00716567	2	2	10	Q6ZMR3; P06151	Q6ZMR3 [150-157]; P06151 [150-157]		549818352	1	918.516	Shared	High	High	0.0008734	0.003957	2.79	17.8	K.ISGFPKNR.V	[150-157]	Used	Used
TRUE	High	[K].ISGFPK.[N]		0.17296	0.00716567	2	2	36	Q6ZMR3; P06151	Q6ZMR3 [150-155]; P06151 [150-155]		4.71402e+10	0	648.372	Shared	High	High	0.0008734	0.02085	1.19	19.05	K.ISGFPK.N	[150-155]	Used	Used
TRUE	High	[K].GYTSWAIGLSVADLAESIMK.[N]	1xOxidation [M19]	0.000772986	0.00716567	1	1	60	P06151	P06151 [246-265]		6.24082e+09	0	2128.06		High	High	0.0008734	5.489e-06	3.47	31.32	K.GYTSWAIGLSVADLAESIMK.N	[246-265]	Used	Used
TRUE	High	[K].GYTSWAIGLSVADLAESIMK.[N]		0.000139395	0.00716567	1	1	69	P06151	P06151 [246-265]		3.66642e+09	0	2112.07		High	High	0.0008734	4.141e-07	4.53	31.7	K.GYTSWAIGLSVADLAESIMK.N	[246-265]	Used	Used
TRUE	High	[K].SADTLWGIQKELQF.[-]		0.0197505	0.00716567	1	1	6	P06151	P06151 [319-332]		897096640	1	1635.84		High	High	0.0008734	0.0007305	3.35	29.26	K.SADTLWGIQKELQF.-	[319-332]	Used	Used
TRUE	High	[K].SADTLWGIQK.[E]		0.0177318	0.00716567	1	1	124	P06151	P06151 [319-328]		1.40007e+11	0	1118.58		High	High	0.0008734	0.0006187	2.27	23.33	K.SADTLWGIQK.E	[319-328]	Used	Used
TRUE	High	[R].QQEGESRLNLVQR.[N]		0.0649697	0.00716567	1	1	7	P06151	P06151 [100-112]		105219724	1	1556.81		Peak Found	High	0.0008734	0.004501	2.99	19.22	R.QQEGESRLNLVQR.N	[100-112]	Used	Used
TRUE	High	[R].QQEGESR.[L]		0.180621	0.00716567	1	1	70	P06151	P06151 [100-106]		2.27338e+08	0	833.375		High	High	0.0008734	0.02239	1.46	11.41	R.QQEGESR.L	[100-106]	Used	Used
TRUE	High	[K].LKGEMMDLQHGSLFLKTPK.[I]		0.220395	0.00716567	1	1	7	P06151	P06151 [58-76]		4125593976	2	2173.15		Peak Found	High	0.0008734	0.03099	2.87	24.65	K.LKGEMMDLQHGSLFLKTPK.I	[58-76]	Used	Used
TRUE	High	[R].VIGSGCNLDSAR.[F]		0.212792	0.00716567	2	2	3	Q6ZMR3; P06151	Q6ZMR3 [158-169]; P06151 [158-169]		1666862296	0	1191.58	Shared	High	High	0.0008734	0.02925	1.42	18.58	R.VIGSGCNLDSAR.F	[158-169]	Used	Used
TRUE	High	[K].KSADTLWGIQK.[E]		0.000740726	0.00716567	1	1	26	P06151	P06151 [318-328]		14880407408	1	1246.68		High	High	0.0008734	5.154e-06	3.97	21.7	K.KSADTLWGIQK.E	[318-328]	Used	Used
TRUE	High	[K].GEMMDLQHGSLFLK.[T]	1xOxidation [M]	0.0129228	0.00716567	1	1	8	P06151	P06151 [60-73]		1089240448	0	1621.77		High	High	0.0008734	0.0003833	3.71	23.75	K.GEMMDLQHGSLFLK.T	[60-73]	Used	Used
TRUE	High	[K].GEMMDLQHGSLFLK.[T]		0.00653955	0.00716567	1	1	4	P06151	P06151 [60-73]		759974976	0	1605.78		High	High	0.0008734	0.0001369	2.93	25.24	K.GEMMDLQHGSLFLK.T	[60-73]	Used	Used
TRUE	High	[K].LKGEMMDLQHGSLFLKTPK.[I]	1xOxidation [M]	0.0735818	0.00716567	1	1	4	P06151	P06151 [58-76]		124405388	2	2189.15		Peak Found	High	0.0008734	0.005479	2.62	27.26	K.LKGEMMDLQHGSLFLKTPK.I	[58-76]	Used	Used
TRUE	High	[K].GEMMDLQHGSLFLKTPK.[I]		0.260935	0.00716567	1	1	1	P06151	P06151 [60-76]		19415171072	1	1931.97		Peak Found	High	0.0008734	0.04116	2.72	25.5	K.GEMMDLQHGSLFLKTPK.I	[60-76]	Used	Used
TRUE	High	[K].LKGYTSWAIGLSVADLAESIMK.[N]	1xOxidation [M21]	8.20177e-06	0.00716567	1	1	22	P06151	P06151 [244-265]		3.75104e+08	1	2369.24		High	High	0.0008734	5.809e-09	5.84	30.2	K.LKGYTSWAIGLSVADLAESIMK.N	[244-265]	Used	Used
TRUE	High	[K].ITVVGVGAVGMACAISILMK.[D]	1xPhospho [T2(100)]	0.268082	0.00716567	1	1	2	P06151	P06151 [23-42]	P06151 1xPhospho [T24(100)]	1.1429e+08	0	2013.03		High	High	0.0008734	0.04307	1.96	31.47	K.ITVVGVGAVGMACAISILMK.D	[23-42]	Used	Used
TRUE	High	[R].LNLVQRNVNIFK.[F]		0.0539735	0.00716567	1	1	2	P06151	P06151 [107-118]			1	1457.86		Not Found	High	0.0008734	0.003394	3.62	23.7	R.LNLVQRNVNIFK.F	[107-118]	Used	Used
TRUE	High	[K].LVIITAGAR.[Q]		0.0446384	0.00716567	1	1	316	P06151	P06151 [91-99]		2.04961e+11	0	913.583		High	High	0.0008734	0.002532	1.78	21.45	K.LVIITAGAR.Q	[91-99]	Used	Used
TRUE	High	[K].LVIITAGARQQEGESR.[L]		0.11155	0.00716567	1	1	10	P06151	P06151 [91-106]		80084448	1	1727.94		Peak Found	High	0.0008734	0.01043	2.2	19.05	K.LVIITAGARQQEGESR.L	[91-106]	Used	Used
TRUE	High	[K].LVIITAGARQQEGESRLNLVQR.[N]		0.27354	0.00716567	1	1	2	P06151	P06151 [91-112]			2	2451.38		Not Found	High	0.0008734	0.04452	2.97	21.61	K.LVIITAGARQQEGESRLNLVQR.N	[91-112]	Used	Used
TRUE	High	[K].LKGYTSWAIGLSVADLAESIMK.[N]		2.1135e-07	0.00716567	1	1	23	P06151	P06151 [244-265]		129517424	1	2353.25		High	High	0.000873362	2.33499e-11	6.32	31.5	K.LKGYTSWAIGLSVADLAESIMK.N	[244-265]	Used	Used
TRUE	High	[R].YLMGER.[L]		0.225064	0.00716567	1	1	58	P06151	P06151 [172-177]		4.20567e+10	0	768.371		High	High	0.0008734	0.03207	1.42	18.91	R.YLMGER.L	[172-177]	Used	Used
TRUE	High	[K].LLIVSNPVDILTYVAWK.[LI]		0.00126451	0.00716567	1	2	94	P06151	P06151 [133-149]		21588172357	0	1944.12		High	High	0.0008734	1.153e-05	3.01	31.6	K.LLIVSNPVDILTYVAWK.I	[133-149]	Used	Used
TRUE	High	[R].LKKSADTLWGIQK.[E]		0.0157954	0.00716567	1	1	9	P06151	P06151 [316-328]		786544384	2	1487.86		High	High	0.0008734	0.0005179	3.01	20.73	R.LKKSADTLWGIQK.E	[316-328]	Used	Used
TRUE	High	[K].LLIVSNPVDILTYVAWKISGFPK.[N]		0.000106275	0.00716567	1	1	4	P06151	P06151 [133-155]			1	2573.47		High	High	0.0008734	2.76e-07	5.47	31.83	K.LLIVSNPVDILTYVAWKISGFPK.N	[133-155]	Used	Used
TRUE	High	[K].KSADTLWGIQKELQF.[-]		0.00682429	0.00716567	1	1	2	P06151	P06151 [318-332]		43034324	2	1763.93		High	High	0.0008734	0.0001459	4.13	27.53	K.KSADTLWGIQKELQF.-	[318-332]	Used	Used

## Sheet: Hela-Sh Aurora-A-1
Checked	Protein FDR Confidence: Combined	Master	Exp. q-value: Combined	Sum PEP Score	Coverage [%]	# Peptides	# PSMs	# Unique Peptides	Score Sequest HT: Sequest HT	# Peptides (by Search Engine): Sequest HT	# Razor Peptides	Abundance	Found in Sample	Modifications
FALSE	High	LDHB	0	174.734	48	27	1424	25	2577.92	27	2	9.56469e+11	High	Phospho [S162(100)]
Checked	Confidence	Annotated Sequence	Modifications	Qvality PEP	Qvality q-value	# Protein Groups	# Proteins	# PSMs	Master Protein Accessions	Positions in Master Proteins	Modifications in Master Proteins	Abundance	# Missed Cleavages	Theo. MH+ [Da]	# Razor Quan Results	Quan Info	Found in Sample	Confidence (by Search Engine): Sequest HT	Percolator q-Value (by Search Engine): Sequest HT	Percolator PEP (by Search Engine): Sequest HT	XCorr (by Search Engine): Sequest HT	Top Apex RT [min]	Sequence in Protein	Positions in Proteins	Quan Usage	Quan Ratio Usage
FALSE	High	[R].VIGSGCNLDSAR.[F]	1xPhospho [S4(100)]	0.0468832	0.00816464	1	2	2	P06151	P06151 [158-169]	P06151 1xPhospho [S161(100)]	144871424	0	1271.54	0		Peak Found	High	0.0008006	0.005595	1.76	21.24	R.VIGSGCNLDSAR.F	[158-169]	Used	Used
FALSE	High	[K].EQWKEVHK.[Q]		0.102871	0.00816464	1	1	5	P06151	P06151 [225-232]		210884528	1	1083.56	0		High	High	0.0008006	0.01639	1.25	17.34	K.EQWKEVHK.Q	[225-232]	Used	Used
FALSE	High	[R].FRYLMGER.[L]		0.158318	0.00816464	1	1	6	P06151	P06151 [170-177]		824246304	1	1071.54	0		Medium	High	0.0008006	0.02987	2.37	21.67	R.FRYLMGER.L	[170-177]	Used	Used
FALSE	High	[K].GEMMDLQHGSLFLK.[T]		0.00443833	0.00816464	1	1	2	P06151	P06151 [60-73]		582337196	0	1605.78	0		Peak Found	High	0.0008006	0.0002427	3.15	25.85	K.GEMMDLQHGSLFLK.T	[60-73]	Used	Used
FALSE	High	[K].GEMMDLQHGSLFLK.[T]	1xOxidation [M]	0.0051257	0.00816464	1	1	3	P06151	P06151 [60-73]		136500752	0	1621.77	0		Peak Found	High	0.0008006	0.0002936	4.15	24.52	K.GEMMDLQHGSLFLK.T	[60-73]	Used	Used
FALSE	High	[K].GEMMDLQHGSLFLK.[T]	2xOxidation [M3; M4]	0.291909	0.00816464	1	1	1	P06151	P06151 [60-73]		130682424	0	1637.77	0		Peak Found	High	0.0008006	0.07117	1.62	23	K.GEMMDLQHGSLFLK.T	[60-73]	Used	Used
FALSE	High	[K].GEMMDLQHGSLFLKTPK.[I]		0.0241166	0.00816464	1	1	28	P06151	P06151 [60-76]		125934329504	1	1931.97	0		High	High	0.0008006	0.002289	2.58	26.2	K.GEMMDLQHGSLFLKTPK.I	[60-76]	Used	Used
FALSE	High	[K].GEMMDLQHGSLFLKTPK.[I]	1xOxidation [M4]	0.274843	0.00816464	1	1	4	P06151	P06151 [60-76]		20504236032	1	1947.97	0		Peak Found	High	0.0008006	0.06524	1.76	24.95	K.GEMMDLQHGSLFLKTPK.I	[60-76]	Used	Used
FALSE	Medium	[K].GEMMDLQHGSLFLKTPK.[I]	2xOxidation [M3; M4]	0.379971	0.0452483	1	1	1	P06151	P06151 [60-76]		62205984	1	1963.96	0		Peak Found	High	0.004076	0.106	2.41	26.79	K.GEMMDLQHGSLFLKTPK.I	[60-76]	Used	Used
FALSE	High	[K].GYTSWAIGLSVADLAESIMK.[N]		3.31395e-05	0.00816464	1	1	88	P06151	P06151 [246-265]		12635130275	0	2112.07	0		High	High	0.0008006	3.78e-07	2.71	32.35	K.GYTSWAIGLSVADLAESIMK.N	[246-265]	Used	Used
FALSE	High	[K].GYTSWAIGLSVADLAESIMK.[N]	1xOxidation [M19]	6.78386e-05	0.00816464	1	1	82	P06151	P06151 [246-265]		3037852264	0	2128.06	0		High	High	0.0008006	9.72e-07	3.61	31.9	K.GYTSWAIGLSVADLAESIMK.N	[246-265]	Used	Used
FALSE	High	[K].KSADTLWGIQK.[E]		0.000415295	0.00816464	1	1	20	P06151	P06151 [318-328]		8590401696	1	1246.68	0		High	High	0.0008006	1.063e-05	3.27	22.33	K.KSADTLWGIQK.E	[318-328]	Used	Used
FALSE	High	[K].KSADTLWGIQKELQF.[-]		0.00911015	0.00816464	1	1	2	P06151	P06151 [318-332]			2	1763.93	0		Not Found	High	0.0008006	0.0006253	4.13	28.1	K.KSADTLWGIQKELQF.-	[318-332]	Used	Used
FALSE	High	[K].LKGEMMDLQHGSLFLKTPK.[I]		0.0108376	0.00816464	1	1	142	P06151	P06151 [58-76]		224395100928	2	2173.15	0		High	High	0.0008006	0.0007893	2.47	25.34	K.LKGEMMDLQHGSLFLKTPK.I	[58-76]	Used	Used
FALSE	High	[K].LKGEMMDLQHGSLFLKTPK.[I]	1xOxidation [M]	0.00528342	0.00816464	1	1	92	P06151	P06151 [58-76]		39276044176	2	2189.15	0		High	High	0.0008006	0.0003049	2.62	23.93	K.LKGEMMDLQHGSLFLKTPK.I	[58-76]	Used	Used
FALSE	High	[K].LKGEMMDLQHGSLFLKTPK.[I]	2xOxidation [M5; M6]	0.0440309	0.00816464	1	1	40	P06151	P06151 [58-76]		35087888296	2	2205.14	0		High	High	0.0008006	0.005147	2.31	22.76	K.LKGEMMDLQHGSLFLKTPK.I	[58-76]	Used	Used
FALSE	High	[K].LKGYTSWAIGLSVADLAESIMK.[N]		8.38572e-07	0.00816464	1	1	44	P06151	P06151 [244-265]		3169500558	1	2353.25	0		High	High	0.0008006	2.94e-09	6.32	32.1	K.LKGYTSWAIGLSVADLAESIMK.N	[244-265]	Used	Used
FALSE	High	[K].LKGYTSWAIGLSVADLAESIMK.[N]	1xOxidation [M21]	4.04306e-06	0.00816464	1	1	35	P06151	P06151 [244-265]		2395797359	1	2369.24	0		High	High	0.0008006	2.342e-08	5.31	30.84	K.LKGYTSWAIGLSVADLAESIMK.N	[244-265]	Used	Used
FALSE	High	[R].LKKSADTLWGIQK.[E]		0.000362321	0.00816464	1	1	2	P06151	P06151 [316-328]			2	1487.86	0		Not Found	High	0.0008006	8.867e-06	2.5	21.22	R.LKKSADTLWGIQK.E	[316-328]	Used	Used
FALSE	High	[K].LIIVSNPVDILTYVAWK.[LI]		0.000162219	0.00816464	2	2	104	Q9BYZ2; P06151	Q9BYZ2 [182-198]; P06151 [133-149]		38357467560	0	1944.12	0	Shared	High	High	0.0008006	3.065e-06	3.83	32.21	K.LLIVSNPVDILTYVAWK.I	[133-149]	Used	Used
FALSE	High	[K].LLIVSNPVDILTYVAWKISGFPK.[N]		3.71306e-05	0.00816464	1	1	10	P06151	P06151 [133-155]		754967040	1	2573.47	0		High	High	0.0008006	4.37e-07	5.53	32.51	K.LLIVSNPVDILTYVAWKISGFPK.N	[133-155]	Used	Used
FALSE	High	[K].LLIVSNPVDILTYVAWKISGFPKNR.[V]		0.000230779	0.00816464	1	1	2	P06151	P06151 [133-157]		96899320	2	2843.62	0		High	High	0.0008006	4.895e-06	7.08	32.33	K.LLIVSNPVDILTYVAWKISGFPKNR.V	[133-157]	Used	Used
FALSE	High	[R].LNLVQR.[N]		0.229287	0.00816464	2	2	143	Q9BYZ2; P06151	Q9BYZ2 [156-161]; P06151 [107-112]		252308972219	0	742.457	13	Shared	High	High	0.0008006	0.05008	1.76	20.18	R.LNLVQR.N	[107-112]	Used	Used
FALSE	High	[R].LNLVQRNVNIFK.[F]		0.123202	0.00816464	1	1	2	P06151	P06151 [107-118]			1	1457.86	0		Not Found	High	0.0008006	0.0211	3.72	24.47	R.LNLVQRNVNIFK.F	[107-118]	Used	Used
FALSE	High	[K].ISGFPK.[N]		0.270247	0.00816464	1	2	57	P06151	P06151 [150-155]		14372794215	0	648.372	0		High	High	0.0008006	0.06348	1.3	19.81	K.ISGFPK.N	[150-155]	Used	Used
FALSE	High	[K].ISGFPKNR.[V]		0.035128	0.00816464	1	2	6	P06151	P06151 [150-157]		96631592	1	918.516	0		Peak Found	High	0.0008006	0.003787	2.71	18.37	K.ISGFPKNR.V	[150-157]	Used	Used
FALSE	High	[K].ITVVGVGAVGMACAISILMK.[D]	1xPhospho [T2(100)]	0.16232	0.00816464	1	1	2	P06151	P06151 [23-42]	P06151 1xPhospho [T24(100)]	119150488	0	2013.03	0		Peak Found	High	0.0008006	0.03094	1.6	32.95	K.ITVVGVGAVGMACAISILMK.D	[23-42]	Used	Used
FALSE	High	[K].LVIITAGAR.[Q]		0.0190517	0.00816464	1	1	272	P06151	P06151 [91-99]		119583935904	0	913.583	0		High	High	0.0008006	0.001668	1.91	22.22	K.LVIITAGAR.Q	[91-99]	Used	Used
FALSE	High	[K].LVIITAGARQQEGESR.[L]		0.0167703	0.00816464	1	1	42	P06151	P06151 [91-106]		3980250684	1	1727.94	0		High	High	0.0008006	0.00141	3.02	20.08	K.LVIITAGARQQEGESR.L	[91-106]	Used	Used
FALSE	High	[K].LVIITAGARQQEGESRLNLVQR.[N]		0.0569854	0.00816464	1	1	6	P06151	P06151 [91-112]		823087072	2	2451.38	0		High	High	0.0008006	0.007313	2.73	22.84	K.LVIITAGARQQEGESRLNLVQR.N	[91-112]	Used	Used
FALSE	High	[R].QQEGESR.[L]		0.0777788	0.00816464	1	1	78	P06151	P06151 [100-106]		2022644284	0	833.375	0		High	High	0.0008006	0.01117	1.29	10.64	R.QQEGESR.L	[100-106]	Used	Used
FALSE	High	[R].QQEGESRLNLVQR.[N]		0.016213	0.00816464	1	1	14	P06151	P06151 [100-112]		2553470856	1	1556.81	0		High	High	0.0008006	0.001345	3.39	20.17	R.QQEGESRLNLVQR.N	[100-112]	Used	Used
FALSE	High	[K].SADTLWGIQK.[E]		0.00765631	0.00816464	1	1	103	P06151	P06151 [319-328]		3.27286e+10	0	1118.58	0		High	High	0.0008006	0.0004985	3.17	24.16	K.SADTLWGIQK.E	[319-328]	Used	Used
FALSE	High	[K].SADTLWGIQKELQF.[-]		0.0100879	0.00816464	1	1	8	P06151	P06151 [319-332]		1945378304	1	1635.84	0		High	High	0.0008006	0.0007193	4.06	29.85	K.SADTLWGIQKELQF.-	[319-332]	Used	Used
FALSE	High	[R].VIGSGCNLDSAR.[F]		0.00324035	0.00816464	1	2	3	P06151	P06151 [158-169]		154925296	0	1191.58	0		Peak Found	High	0.0008006	0.0001599	2.62	19.43	R.VIGSGCNLDSAR.F	[158-169]	Used	Used
FALSE	Medium	[R].YLMGER.[L]		0.369494	0.0452483	1	1	54	P06151	P06151 [172-177]		9451922389	0	768.371	0		High	High	0.004076	0.1012	1.25	19.7	R.YLMGER.L	[172-177]	Used	Used

[truncated: 10 more sheets: Hela-Sh Aurora-A-2, Hela-Sh Aurora-A-3, Interphase-1, Interphase-2, Mitosis-1, Mitosis-2, Mitosis-3, Mitosis-4, Before in vitro kinase assay, After in vitro kinase assay]
