# Supplementary material for: Aurora-A mediated phosphorylation of LDHB promotes glycolysis and tumor progression by relieving the substrate-inhibition effect
Source: Nat Commun. 2019 Dec 5;10:5566. doi: 10.1038/s41467-019-13485-8 (PMC6895051; doi:10.1038/s41467-019-13485-8)
Supplement: Supplementary file 7 — Source Data [file 41467_2019_13485_MOESM7_ESM.xlsx]

## Sheet: Fig.1b
Time (minutes)	A549			MCF-7			RKO			DLD1			293T			U251
1.30456	16.3622	17.3899	12.1867	14.156	14.1337	13.9451	14.5512	14.8168	9.72219	11.4475	14.2149	17.7595	20.1081	19.3867	19.7944	8.16738	10.8459	10.7615
7.84278	10.7547	12.7092	10.802	9.17704	9.35672	7.10728	11.5777	8.97018	6.87399	10.4066	12.3765	16.6141	18.5584	9.76806	17.2472	7.56494	5.70266	8.9713
14.4135	12.6115	15.4448	12.3593	9.86515	10.0482	10.0087	12.4341	10.9303	8.30256	11.1909	13.8418	16.944	20.1038	12.3432	16.5278	9.23988	7.72421	9.7667
21.0881	27.7498	30.4968	27.1217	24.6068	24.6996	24.31	22.0263	26.6231	24.0396	47.0817	53.3738	65.5477	31.9434	28.7203	30.2194	46.475	48.4904	55.2901
27.6453	34.7019	35.3789	31.699	28.4336	28.6795	29.765	26.3046	33.8013	31.9883	56.4838	59.7933	69.1777	42.8619	39.9233	41.5499	55.6689	57.371	61.763
34.2066	38.3221	39.3245	34.5026	31.3432	31.4817	32.4475	28.4127	37.0403	35.1455	59.8816	62.262	72.2881	51.145	46.8323	48.2028	59.3975	62.0023	65.1779
40.8889	62.0048	74.941	60.5684	58.6937	57.8409	61.1894	54.8186	68.8809	69.563	82.3916	87.5203	103.165	106.704	91.4556	95.3271	91.6815	94.5294	92.0414
47.4442	64.7019	73.9942	62.9659	57.6738	57.4312	54.8299	53.6551	62.7487	59.982	84.2073	87.1468	97.5626	92.4088	75.2989	82.5361	80.9627	90.8105	87.8798
53.9837	62.1417	75.4246	65.6302	58.6801	57.9484	56.6931	56.2311	57.3396	55.6811	81.1286	84.6813	91.1382	91.7119	71.0052	79.7314	78.8341	88.8472	78.6103
60.6153	15.0802	19.8268	15.763	15.4559	15.8501	19.2403	14.283	14.838	12.1172	10.5666	13.9686	17.297	28.9005	21.5018	30.5357	13.5461	12.3705	11.358
67.1893	19.0552	20.8668	18.1774	12.1732	12.2105	15.2567	12.1258	13.5322	11.3044	13.3236	13.0165	14.0353	23.2698	19.7938	23.0453	11.5362	11.9054	10.9694
73.7555	20.2372	21.0625	18.816	10.7341	10.789	13.381	11.3738	11.998	9.6879	11.8894	10.9259	12.1708	20.6224	17.4201	20.4543	10.1619	9.84756	9.31338
	A549			MCF-7			RKO			DLD1			293T			U251
Basal(mpH/min)	12.6115	15.4448	12.3593	9.86515	10.0482	10.0087	12.4341	10.9303	8.30256	11.1909	13.8418	16.944	20.1038	12.3432	16.5278	9.23988	7.72421	9.7667
Glycolysis(mpH/min)	25.7106	23.8797	22.1433	21.4781	21.4335	22.4387	15.9786	26.1099	26.843	48.6907	48.4202	55.3441	31.0412	34.4892	31.6751	50.1576	54.2781	55.4112
Glycolysis capacity(mpH/min)	49.3933	59.4962	48.2091	48.8286	47.7926	51.1806	42.3846	57.9505	61.2604	71.2006	73.6785	86.2215	86.5997	79.1125	78.7994	82.4416	86.8052	82.2747

## Sheet: Fig.1d
Time (minutes)	DLD1-DMSO			DLD1-MLN8237-1h			DLD1-MLN8237-2h			DLD1-MLN8237-4h
1.30402	15.5773	14.3883	13.7035	8.94973	16.7301	7.68728	22.7404	28.5675	23.8084	26.6833	21.4791	21.1936
7.86707	11.8963	12.8808	12.8768	9.35001	9.6591	7.12016	10.2728	13.5666	5.81795	14.3591	15.4944	8.72898
14.3722	13.2334	12.2939	13.2056	9.10262	8.56402	7.96187	3.37644	10.3111	8.99047	10.3567	9.20182	3.43861
21.0092	70.2451	69.1423	69.4881	49.4983	49.3073	45.773	36.6567	46.1585	45.4918	38.8264	40.3976	29.6412
27.5002	77.5439	74.0898	73.9536	54.4862	52.9884	49.4783	44.3899	47.064	46.3765	42.5141	45.7287	33.9018
33.9807	81.7575	76.3885	77.7402	57.682	55.8142	52.9795	47.6787	48.2567	47.8496	44.7851	47.7091	37.3283
40.6524	126.888	121.505	118.157	88.3474	85.7312	84.3126	65.3388	71.5737	73.771	67.1591	73.3957	56.6921
47.2127	114.25	111.029	110.786	84.7794	81.0943	75.7743	65.2377	68.8904	70.9345	62.2218	63.0187	51.489
53.7777	106.534	101.532	104.014	83.4824	75.3173	73.9342	62.1621	64.4345	66.0851	59.4727	63.1679	48.8103
60.4733	19.4834	19.6228	18.245	18.9513	15.7964	17.8943	10.3864	9.97053	15.4638	9.23275	13.8169	11.0376
67.0421	15.0773	14.2498	14.4509	11.5542	11.5265	9.03679	10.6098	7.99068	10.0574	9.4091	13.2265	7.08371
73.6375	12.937	11.8965	12.5478	8.42748	9.49609	6.50088	8.75576	7.47788	7.38544	8.24257	11.3203	6.0136
	DMSO			MLN8237-1h			MLN8237-2h			MLN8237-4h
Basal(mpH/min)	11.8963	12.8808	12.8768	9.35001	9.6591	7.12016	10.2728	13.5666	5.81795	14.3591	15.4944	8.72898
Glycolysis(mpH/min)	58.3488	56.2615	56.6112	40.1483	39.6482	38.6528	26.384	32.5919	39.6738	24.4672	24.9032	20.9122
Glycolysis capacity(mpH/min)	114.992	108.624	105.28	78.9974	76.0721	77.1924	55.066	58.0071	67.9531	52.8	57.9013	47.9632

## Sheet: Fig.1f
Time (minutes)	DLD1-Control			DLD1-KD-AurA
1.30274	14.0817	11.9628	8.69319	7.84541	9.72011	7.77042
7.79842	16.3289	10.6299	10.6142	7.9765	10.4666	7.8568
14.3349	15.7659	10.8267	10.4196	8.49483	11.0231	7.79912
20.9756	60.6915	54.7313	48.2654	39.2631	50.0269	35.8259
27.4815	59.9103	55.6553	49.4254	39.142	49.2729	36.3003
34.0128	60.0292	56.299	49.5359	39.2789	48.9634	37.5788
40.6285	86.1766	82.8847	72.4732	57.9318	71.7144	52.4219
47.1342	82.1342	78.8037	69.0729	55.5133	69.2195	51.3471
53.6993	80.62	77.6821	68.158	55.0987	69.4788	55.1539
60.3301	15.3622	13.8426	11.9969	10.0088	14.1595	9.09623
66.8547	10.0059	8.25909	7.3551	5.36506	9.07953	4.74829
73.4154	7.8503	6.6952	5.17612	4.17657	6.37742	3.46254
	EV			KD-Aurora-A
Basal(mpH/min)	14.0817	11.9628	8.69319	7.84541	9.72011	7.77042
Glycolysis(mpH/min)	45.8286	43.6925	40.7322	31.2966	39.5528	28.5299
Glycolysis capacity(mpH/min)	72.0949	70.9219	63.7801	50.0864	61.9943	44.6515

## Sheet: Fig.1h
Time (minutes)	EV			EV-MLN8237			R273H			R273H-MLN8237
1.30278	32.0809	33.4112	34.1519	41.416	33.5188	59.1042	32.2988	41.4109	35.1505	50.5611	52.1581	49.9423
7.82916	30.9257	29.5937	29.6922	33.0077	31.5523	29.7968	25.3352	35.5142	29.4922	28.1748	35.3134	29.091
14.3433	29.7556	30.1714	28.8022	34.0524	31.7376	30.4384	26.3482	36.4769	29.6185	28.6532	30.6946	31.3403
20.9592	53.9657	58.6025	58.9249	63.6983	63.9734	59.6539	70.5208	75.6918	77.0367	63.8298	63.6171	63.0351
27.5205	56.3665	59.0039	58.5678	63.592	61.4852	58.9407	67.9049	72.3765	73.5564	61.9524	62.7236	61.7274
34.0536	57.5332	57.7414	57.206	62.7996	59.7494	56.5926	67.2993	71.8467	72.9425	60.6361	60.9424	59.8024
40.7137	102.856	110.867	108.892	114.819	110.231	106.459	127.148	137.017	139.508	114.397	115.56	116.956
47.2953	104.046	106.282	105.828	110.568	106.774	103.747	115.967	126.817	127.674	103.184	110.237	108.986
53.8446	102.956	99.2156	98.4026	105.145	105.063	98.0968	106.817	124.078	117.535	99.8129	103.632	102.939
60.5027	50.4469	50.3363	49.7327	55.5166	50.5326	47.731	50.453	57.6561	57.332	47.4513	47.002	47.0894
67.0434	43.8639	44.016	45.8885	48.6674	44.4832	44.2634	48.6473	52.3908	55.2213	47.5412	46.7429	46.5539
73.5462	40.6013	40.6749	42.7837	44.3647	40.5731	41.2107	47.6794	49.9848	53.3002	45.9285	45.1155	44.5622
	EV-DMSO			EV-MLN8237			R273H-DMSO			R273H-MLN8237
Basal(mpH/min)	30.9257	29.5937	29.6922	33.0077	31.5523	29.7968	25.3352	35.5142	29.4922	28.1748	35.3134	29.091
Glycolysis(mpH/min)	23.0401	29.0088	29.2327	30.6906	32.4211	29.8571	45.1856	40.1776	47.5445	35.655	28.3037	33.9441
Glycolysis capacity(mpH/min)	71.9303	81.2732	79.1995	81.8108	78.6786	76.6625	101.813	101.502	110.016	86.222	80.2463	87.8654

## Sheet: Fig.2k
Hela			DLD1
pS162			pS162
NT	Sh Aurora-A		NT	Sh Aurora-A
1.09376	0.20935		0.881823	0.553623
0.906223	0.156347		0.952459	0.566863
	0.129085		1.16569	0.21262
				0.535291

## Sheet: Fig.3c
	Pyruvate to lactate								Lactate to pyruvate
LDHB	1	1	1	1	1	1	1	1	1	1	1	1
S162A	0.561404	0.595745	0.754902	0.636364	0.836364	0.50495	0.663636	0.686869	1.2831	1.25143	1.17647	1.0053
S162D	3.16667	3.39362	3.45098	3.18182	3.09091	2.52475	2.1	2.58586	0.515982	0.628571	0.588235	0.34748
LDHA	2.46491	2.64894	2.66667	2.30909	2.10909	2.25743	2.03636	2.52525	0.273973	0.388571	0.368984	0.281167

## Sheet: Fig.3d
	Pyruvate to lactate			Lactate to pyruvate
LDHB	1	1	1	1	1	1	1	1	1	1
S162D	4.41985	4.30534	4.26718	0.2	0.22	0.225	0.188	0.058	0.102	0.11

## Sheet: Fig.3e
	Pyruvate to lactate							Lactate to pyruvate
LDHB+EV	1	1	1	1	1	1	1	1	1	1	1	1	1
LDHB+AurA	1.30065	1.11111	1.21182	1.17273	1.26191	1.35	1.25322	0.850829	0.87907	0.855967	0.788462	0.736655	0.885714
LDHB+KD-AurA	0.464052	0.7343	0.758621	0.736364	0.757143	0.855	0.738197	1.14917	1.06046	1.12757	1.24615	1.14235	1.27857
S162A+EV	0.79085	0.748792	0.729064	0.75	0.704762	0.675	0.690987	1.14917	1.16744	1.24691	1.36154	1.03203	1.28214
S162A+AurA	0.745098	0.628019	0.674877	0.659091	0.742857	0.755	0.652361	1.12707	1.06512	1.35391	1.22308	1.22064	1.35

## Sheet: Fig.3f
	Pyruvate to lactate			Lactate to pyruvate
GST+His-LDHB	1	1	1	1	1	1
GST-Aurora-A+His-LDHB	1.16	1.13861	1.16346	0.787162	0.773234	0.685246

## Sheet: Fig.3h
Time(mins)	Sh LDHB-rLDHB														Sh LDHB-rLDHB + MLN8237											Sh LDHB-rS162D														Sh LDHB-rS162D + MLN8237
-0.25	1	1	1	1	1	1	1	1	1	1	1	1	1	1	1	1	1	1	1	1	1	1	1	1	1	1	1	1	1	1	1	1	1	1	1	1	1	1	1	1	1	1	1	1	1	1	1	1	1
0.25	0.716318	0.803019	0.632855	0.594257	0.714838	0.664971	0.646505	1.00086	0.98856	0.983708	0.691571	0.645815	0.715815	1.0058	0.997641	1.06975	1.02638	1.07289	0.971341	0.976135	0.979631	0.960359	0.932011	1.01343	0.963849	0.490555	0.620425	0.612231	0.497477	0.687003	0.630861	0.426938	0.44774	0.430925	0.522677	0.620391	0.448867	0.436314	0.595897	0.352398	0.496148	0.428063	0.55005	0.536805	0.634233	0.581157	0.618428	0.590082	0.533125
0.5	0.606865	0.734926	0.550915	0.487241	0.595114	0.560006	0.546214	0.992147	0.97505	0.969394	0.528097	0.57999	0.562036	0.989691	1.01079	1.10352	1.05556	1.03369	0.968608	0.985274	0.96389	0.987896	0.937615	1.02924	0.95147	0.421181	0.561601	0.5649	0.43758	0.649886	0.540478	0.388605	0.390136	0.354697	0.498303	0.567995	0.394368	0.387969	0.501066	0.307147	0.51203	0.408361	0.485426	0.502728	0.579708	0.537919	0.57534	0.538735	0.448388
0.75	0.591722	0.726647	0.53174	0.476466	0.584061	0.544353	0.538089	0.991224	0.978662	0.972673	0.557667	0.551104	0.538017	0.992933	1.00485	1.09829	1.05707	1.03914	0.967512	0.985018	0.971739	1.01077	0.943887	1.02451	0.948111	0.423118	0.553254	0.552032	0.428012	0.634977	0.528983	0.382694	0.393635	0.347103	0.497206	0.565639	0.395665	0.376931	0.492249	0.299404	0.498542	0.40559	0.488196	0.510463	0.547983	0.526717	0.559995	0.532038	0.441482
1	0.588344	0.711279	0.530926	0.472312	0.583666	0.536309	0.528622	0.985343	0.976452	0.971708	0.618201	0.536301	0.54048	0.99686	1.01358	1.09679	1.06537	1.03688	0.968903	0.981555	0.974486	1.0262	0.945694	1.02457	0.942644	0.423691	0.552743	0.550694	0.430697	0.653	0.535198	0.383628	0.399886	0.351339	0.488153	0.578019	0.399129	0.379922	0.486127	0.30108	0.497534	0.407349	0.492099	0.512191	0.544399	0.526042	0.564984	0.523939	0.461124
1.25	0.584492	0.703464	0.535993	0.474804	0.588626	0.536589	0.529467	0.988244	0.978487	0.973019	0.69304	0.533164	0.54089	0.999028	1.01657	1.08943	0.982351	1.03084	0.96345	0.984086	0.976907	1.0364	0.944824	1.02257	0.943852	0.428396	0.554679	0.549486	0.429403	0.651003	0.549568	0.386351	0.402672	0.353371	0.487597	0.595579	0.404466	0.383329	0.483592	0.304208	0.505022	0.415971	0.496122	0.519953	0.550062	0.531295	0.572592	0.531923	0.490228
1.5	0.584943	0.700873	0.542403	0.481573	0.594348	0.536308	0.527698	0.99119	0.942925	0.972803	0.771555	0.537356	0.546072	1.00123	1.02038	1.08939	0.946061	1.03112	0.953186	0.981177	0.974195	1.03195	0.947526	1.02235	0.942265	0.432769	0.557986	0.551021	0.424883	0.647734	0.580231	0.393345	0.409634	0.357341	0.49098	0.614198	0.409218	0.388822	0.483493	0.307306	0.513038	0.425447	0.504455	0.524666	0.557832	0.537954	0.577682	0.536512	0.52071
1.75	0.581283	0.703538	0.546134	0.490152	0.602004	0.539389	0.531218	1.00477	0.862947	0.975598	0.832012	0.544815	0.553818	0.970695	1.02418	1.08554	0.914376	1.02181	0.954639	0.981718	0.97361	0.988892	0.945372	1.0222	0.94146	0.440441	0.561448	0.551217	0.430037	0.6513	0.628374	0.397168	0.418525	0.359924	0.4951	0.633619	0.414366	0.396765	0.484176	0.315315	0.519747	0.433208	0.517847	0.531527	0.56254	0.540015	0.582413	0.541417	0.540268
2	0.579185	0.708111	0.552259	0.496505	0.609774	0.539956	0.533086	0.98087	0.78982	0.974941	0.881986	0.550725	0.559811	0.827375	1.02724	1.0891	0.893602	0.991211	0.954367	0.983873	0.972215	0.949523	0.944725	1.01771	0.941944	0.445491	0.565105	0.554599	0.434719	0.651718	0.693029	0.402045	0.426327	0.364033	0.498483	0.647084	0.417123	0.405789	0.486452	0.321283	0.524241	0.439064	0.533879	0.535215	0.566604	0.549062	0.601557	0.544914	0.541384
2.25	0.578838	0.708787	0.556566	0.50227	0.616987	0.542327	0.536514	0.97895	0.747921	0.970744	0.900413	0.559886	0.566187	0.687653	1.03089	1.08673	0.88407	0.942534	0.951926	0.983432	0.973517	0.931097	0.944132	1.01548	0.939462	0.450502	0.56838	0.55694	0.440422	0.655271	0.75922	0.404741	0.43527	0.367066	0.502893	0.660491	0.421314	0.415184	0.491508	0.325953	0.523742	0.440655	0.548372	0.542398	0.568087	0.558209	0.597001	0.549192	0.533662
2.5	0.576022	0.713782	0.562186	0.50799	0.623412	0.546839	0.541481	0.967181	0.732205	0.954272	0.917665	0.564696	0.57132	0.617083	1.02456	1.08277	0.867443	0.886251	0.943162	0.980944	0.965501	0.925857	0.945478	1.00756	0.934537	0.457699	0.570031	0.565238	0.447148	0.659848	0.804443	0.407669	0.442908	0.370399	0.508729	0.661481	0.423271	0.422999	0.495684	0.329239	0.526283	0.441615	0.567469	0.549548	0.568617	0.560361	0.607643	0.550828	0.522968
2.75	0.573616	0.717464	0.56758	0.511854	0.632041	0.549587	0.545266	0.94846	0.727875	0.935038	0.905743	0.568703	0.574659	0.584247	1.01278	1.07455	0.853332	0.836844	0.930437	0.979913	0.956103	0.923554	0.946268	0.991297	0.930453	0.460445	0.574198	0.569023	0.452849	0.663979	0.817231	0.411203	0.449499	0.373091	0.511379	0.66026	0.424218	0.432069	0.496535	0.330941	0.523065	0.439476	0.585724	0.560276	0.570834	0.571376	0.609854	0.554795	0.514678
3	0.569423	0.726205	0.57372	0.513408	0.638422	0.551662	0.548242	0.922116	0.723102	0.910343	0.869231	0.569342	0.579761	0.56671	0.981156	1.05774	0.839356	0.792783	0.919067	0.979651	0.932023	0.916575	0.947012	0.972115	0.923881	0.461733	0.578283	0.575224	0.460106	0.668531	0.800193	0.41343	0.452648	0.374465	0.516755	0.657023	0.423947	0.438543	0.50045	0.330601	0.523884	0.439443	0.603573	0.535884	0.572246	0.576931	0.612466	0.559798	0.506231
3.25	0.568385	0.734138	0.577802	0.51698	0.64378	0.553325	0.551628	0.888345	0.709572	0.884754	0.817842	0.569641	0.582193	0.557131	0.93434	1.03504	0.825193	0.762535	0.906787	0.977408	0.90497	0.911447	0.949033	0.95106	0.912261	0.46226	0.573344	0.580478	0.467257	0.673854	0.773428	0.414083	0.454737	0.376842	0.519131	0.650596	0.426456	0.446981	0.502503	0.330517	0.523887	0.438093	0.619524	0.545698	0.572476	0.578665	0.615691	0.562979	0.499655
3.5	0.564445	0.73722	0.581047	0.51832	0.649765	0.556936	0.555395	0.84984	0.683554	0.861464	0.773904	0.570222	0.582936	0.551682	0.887847	1.01047	0.810058	0.737923	0.89583	0.977081	0.873888	0.907479	0.946025	0.922528	0.895261	0.465293	0.575453	0.583675	0.467446	0.676062	0.741725	0.415003	0.457199	0.377277	0.533423	0.64649	0.426797	0.455196	0.502363	0.329852	0.520213	0.435725	0.629328	0.552662	0.573002	0.58477	0.622454	0.56703	0.497892
3.75	0.561416	0.741632	0.582175	0.518438	0.652534	0.55572	0.556855	0.813671	0.658921	0.840917	0.723885	0.569571	0.584169	0.549283	0.845709	0.983776	0.799943	0.723359	0.891591	0.977706	0.840895	0.904449	0.945661	0.897737	0.876221	0.462047	0.573215	0.586754	0.472282	0.677204	0.713327	0.415748	0.458152	0.378967	0.535207	0.642107	0.429994	0.459802	0.502924	0.328934	0.519049	0.434768	0.632467	0.558946	0.573456	0.584915	0.623378	0.569962	0.494947
4	0.559757	0.750742	0.585743	0.519632	0.649051	0.556646	0.557558	0.779301	0.636185	0.826825	0.688525	0.569905	0.584718	0.546106	0.814265	0.953802	0.790569	0.714809	0.881777	0.973245	0.814002	0.902143	0.944579	0.871518	0.852064	0.463449	0.574145	0.587625	0.472755	0.678234	0.688552	0.415648	0.459512	0.379706	0.534612	0.638185	0.429057	0.465425	0.502742	0.328706	0.519072	0.43192	0.631865	0.566346	0.575265	0.587232	0.625594	0.57726	0.493659
4.25	0.55787	0.740711	0.587473	0.519959	0.654883	0.555769	0.557351	0.749286	0.616531	0.809159	0.660455	0.566948	0.584888	0.545209	0.786854	0.930068	0.782801	0.705508	0.870317	0.97049	0.789571	0.898039	0.937959	0.849126	0.822022	0.460415	0.572684	0.588132	0.473525	0.676082	0.66899	0.415872	0.459609	0.380529	0.534046	0.63589	0.429687	0.469272	0.503742	0.327823	0.518027	0.43122	0.622399	0.568489	0.575612	0.58755	0.624392	0.580206	0.490408
4.5	0.55579	0.736426	0.587416	0.517313	0.653405	0.5557	0.557331	0.723882	0.603123	0.793593	0.643199	0.57315	0.585738	0.541233	0.769639	0.907942	0.776447	0.69816	0.861856	0.966953	0.768984	0.898025	0.930651	0.831949	0.794048	0.459111	0.572759	0.588806	0.473258	0.680327	0.653347	0.415781	0.457987	0.382089	0.532553	0.633842	0.429358	0.472908	0.50334	0.326432	0.519726	0.430486	0.61452	0.567731	0.576336	0.588549	0.624889	0.582187	0.490384
4.75	0.556662	0.739262	0.587287	0.518484	0.655418	0.555182	0.55669	0.701985	0.58853	0.779907	0.625778	0.574209	0.58547	0.538166	0.750896	0.890661	0.769076	0.69213	0.853586	0.960236	0.752761	0.895075	0.925174	0.813201	0.769772	0.457283	0.572706	0.587559	0.47384	0.678406	0.638651	0.416709	0.45712	0.381362	0.5346	0.631947	0.431296	0.474242	0.503955	0.326128	0.518443	0.428482	0.606648	0.566648	0.577508	0.588752	0.626762	0.585852	0.488334
5	0.555619	0.736702	0.584997	0.518851	0.653382	0.554372	0.556504	0.683359	0.579423	0.768657	0.614491	0.57105	0.584079	0.535865	0.738656	0.872318	0.764264	0.687083	0.844356	0.950461	0.739587	0.891646	0.913292	0.799482	0.743809	0.455345	0.572947	0.586022	0.473857	0.679209	0.629279	0.416597	0.458224	0.38138	0.53798	0.629087	0.431433	0.476239	0.503668	0.324158	0.518281	0.428125	0.595629	0.562826	0.576641	0.586748	0.630477	0.58622	0.487396

[truncated: 64 more sheets: Fig.3j, Fig.4c, Fig.4d, Fig.5a, Fig.5b, Fig.5c, Fig.5d, Fig.5e, Fig.5f, Fig.5g, Fig.5h, Fig.6a, Fig.6b, Fig.6e, Fig.6f, Fig.6h, Fig.S1a, Fig.S1b, Fig.S1c, Fig.S1d …]
